# Supplementary material for: Comprehensive profiling of lncRNAs and mRNAs enriched in small extracellular vesicles for early noninvasive detection of colorectal cancer: diagnostic panel assembly and extensive validation
Source: Mol Oncol. 2025 Jul 10;19(11):3445–62. doi: 10.1002/1878-0261.70086 (PMC12591314; doi:10.1002/1878-0261.70086)
Supplement: Supplementary file 7 — Table S6. A list of RNA transcripts with significantly different levels between colorectal cancer patients and healthy controls as identified by microarray expression profiling (adjusted P < 0.05). [file MOL2-19-3445-s010.xlsx]

## Sheet: List1
ENSG	GENE_GENCODE	TYPE_GENCODE	Fold change	P-value	adjusted P-value
ENSG00000259215	LINC02896	lncRNA	1.51145	1.31 ∙ 10⁻¹⁴	7.51 ∙ 10⁻¹⁰
ENSG00000203402	ENSG00000203402	lncRNA	1.49996	4.26 ∙ 10⁻¹⁴	1.22 ∙ 10⁻⁰⁹
ENSG00000264037	MIR4472-2	miRNA	2.66525	1.09 ∙ 10⁻¹³	2.08 ∙ 10⁻⁰⁹
ENSG00000229692	SOS1-IT1	lncRNA	1.69825	2.16 ∙ 10⁻¹³	3.10 ∙ 10⁻⁰⁹
ENSG00000263466	LASP1-AS	lncRNA	1.70453	3.54 ∙ 10⁻¹³	4.07 ∙ 10⁻⁰⁹
ENSG00000277695	ENSG00000277695	lncRNA	1.22769	6.60 ∙ 10⁻¹³	6.32 ∙ 10⁻⁰⁹
ENSG00000245060	LINC00847	lncRNA	1.12616	2.06 ∙ 10⁻¹²	1.41 ∙ 10⁻⁰⁸
ENSG00000260558	ENSG00000260558	lncRNA	1.6794	2.22 ∙ 10⁻¹²	1.41 ∙ 10⁻⁰⁸
ENSG00000259563	CTDSPL2-AS	lncRNA	1.8113	1.79 ∙ 10⁻¹²	1.41 ∙ 10⁻⁰⁸
ENSG00000203573	Metazoa_SRP	misc_RNA	1.7749	2.69 ∙ 10⁻¹²	1.55 ∙ 10⁻⁰⁸
ENSG00000258885	PAX5-AS	lncRNA	1.87751	3.69 ∙ 10⁻¹²	1.93 ∙ 10⁻⁰⁸
ENSG00000267555	SLC7A9-AS	lncRNA	1.58621	4.69 ∙ 10⁻¹²	2.24 ∙ 10⁻⁰⁸
ENSG00000261140	PDPK1-AS	lncRNA	1.61364	6.93 ∙ 10⁻¹²	2.34 ∙ 10⁻⁰⁸
ENSG00000248551	ENSG00000248551	lncRNA	1.61704	6.15 ∙ 10⁻¹²	2.34 ∙ 10⁻⁰⁸
ENSG00000257298	LIMA1-SI	lncRNA	1.91674	6.47 ∙ 10⁻¹²	2.34 ∙ 10⁻⁰⁸
ENSG00000263941	RN7SL32P	misc_RNA	1.97968	6.82 ∙ 10⁻¹²	2.34 ∙ 10⁻⁰⁸
ENSG00000266745	MIR3135A	miRNA	2.47415	5.58 ∙ 10⁻¹²	2.34 ∙ 10⁻⁰⁸
ENSG00000268087	ENSG00000268087	lncRNA	1.63263	7.46 ∙ 10⁻¹²	2.38 ∙ 10⁻⁰⁸
ENSG00000256512	ENSG00000256512	lncRNA	1.45934	9.74 ∙ 10⁻¹²	2.94 ∙ 10⁻⁰⁸
ENSG00000266936	SMARCA4-AS	lncRNA	1.83912	1.21 ∙ 10⁻¹¹	3.46 ∙ 10⁻⁰⁸
ENSG00000268093	ENSG00000268093	lncRNA	1.21943	1.31 ∙ 10⁻¹¹	3.58 ∙ 10⁻⁰⁸
ENSG00000264304	FLOT2-AS	lncRNA	1.7996	1.40 ∙ 10⁻¹¹	3.65 ∙ 10⁻⁰⁸
ENSG00000254791	FAR1-IT1	lncRNA	1.47068	1.60 ∙ 10⁻¹¹	3.84 ∙ 10⁻⁰⁸
ENSG00000287653	ENSG00000287653	lncRNA	1.70149	1.57 ∙ 10⁻¹¹	3.84 ∙ 10⁻⁰⁸
ENSG00000224536	CSRP1-AS1	lncRNA	1.53533	1.76 ∙ 10⁻¹¹	4.03 ∙ 10⁻⁰⁸
ENSG00000212663	ENSG00000212663	lncRNA	1.32841	2.07 ∙ 10⁻¹¹	4.57 ∙ 10⁻⁰⁸
ENSG00000237571	LINC02862	lncRNA	1.22879	3.28 ∙ 10⁻¹¹	6.97 ∙ 10⁻⁰⁸
ENSG00000223470	LINC02629	lncRNA	1.19415	4.82 ∙ 10⁻¹¹	9.87 ∙ 10⁻⁰⁸
ENSG00000266651	ENSG00000266651	lncRNA	1.19827	4.98 ∙ 10⁻¹¹	9.87 ∙ 10⁻⁰⁸
ENSG00000269688	HNRNPL-SI	lncRNA	1.41887	5.63 ∙ 10⁻¹¹	1.08 ∙ 10⁻⁰⁷
ENSG00000286940	MICB-DT	lncRNA	1.20149	6.87 ∙ 10⁻¹¹	1.20 ∙ 10⁻⁰⁷
ENSG00000247735	KCTD13-DT	lncRNA	1.37109	7.05 ∙ 10⁻¹¹	1.20 ∙ 10⁻⁰⁷
ENSG00000249736	LINC02242	lncRNA	1.44088	7.10 ∙ 10⁻¹¹	1.20 ∙ 10⁻⁰⁷
ENSG00000261765	ENSG00000261765	lncRNA	1.63724	7.08 ∙ 10⁻¹¹	1.20 ∙ 10⁻⁰⁷
ENSG00000279966	ENSG00000279966	unprocessed_pseudogene	2.14877	8.45 ∙ 10⁻¹¹	1.39 ∙ 10⁻⁰⁷
ENSG00000235051	ENSG00000235051	lncRNA	1.33837	1.06 ∙ 10⁻¹⁰	1.69 ∙ 10⁻⁰⁷
ENSG00000279421	ENSG00000279421	TEC	2.08859	1.30 ∙ 10⁻¹⁰	2.02 ∙ 10⁻⁰⁷
ENSG00000273145	ENSG00000273145	lncRNA	1.255	1.39 ∙ 10⁻¹⁰	2.04 ∙ 10⁻⁰⁷
ENSG00000287040	ENSG00000287040	lncRNA	1.83042	1.36 ∙ 10⁻¹⁰	2.04 ∙ 10⁻⁰⁷
ENSG00000274686	Metazoa_SRP	misc_RNA	1.6678	1.50 ∙ 10⁻¹⁰	2.16 ∙ 10⁻⁰⁷
ENSG00000267480	ENSG00000267480	lncRNA	1.28466	1.61 ∙ 10⁻¹⁰	2.25 ∙ 10⁻⁰⁷
ENSG00000176840	MIR7-3HG	lncRNA	1.08317	1.78 ∙ 10⁻¹⁰	2.33 ∙ 10⁻⁰⁷
ENSG00000287098	ENSG00000287098	lncRNA	1.35808	1.78 ∙ 10⁻¹⁰	2.33 ∙ 10⁻⁰⁷
ENSG00000258450	ENSG00000258450	lncRNA	1.39469	1.75 ∙ 10⁻¹⁰	2.33 ∙ 10⁻⁰⁷
ENSG00000203469	ENSG00000203469	lncRNA	1.23105	1.89 ∙ 10⁻¹⁰	2.41 ∙ 10⁻⁰⁷
ENSG00000269066	ENSG00000269066	lncRNA	1.38733	1.95 ∙ 10⁻¹⁰	2.44 ∙ 10⁻⁰⁷
ENSG00000015413	DPEP1	protein_coding	1.05951	2.20 ∙ 10⁻¹⁰	2.69 ∙ 10⁻⁰⁷
ENSG00000265987	ENSG00000265987	lncRNA	1.30673	2.68 ∙ 10⁻¹⁰	3.21 ∙ 10⁻⁰⁷
ENSG00000277617	Metazoa_SRP	misc_RNA	1.62556	3.50 ∙ 10⁻¹⁰	4.10 ∙ 10⁻⁰⁷
ENSG00000280404	ENSG00000280404	pseudogene	1.71402	3.58 ∙ 10⁻¹⁰	4.11 ∙ 10⁻⁰⁷
ENSG00000280758	ENSG00000280758	lncRNA	1.37584	4.14 ∙ 10⁻¹⁰	4.48 ∙ 10⁻⁰⁷
ENSG00000215512	ENSG00000215512	transcribed_unprocessed_pseudogene	1.17999	4.01 ∙ 10⁻¹⁰	4.48 ∙ 10⁻⁰⁷
ENSG00000266770	RN7SL619P	misc_RNA	1.57824	4.19 ∙ 10⁻¹⁰	4.48 ∙ 10⁻⁰⁷
ENSG00000263882	RN7SL774P	misc_RNA	1.67436	4.21 ∙ 10⁻¹⁰	4.48 ∙ 10⁻⁰⁷
ENSG00000221520	MIR1285-1	miRNA	1.73685	4.67 ∙ 10⁻¹⁰	4.88 ∙ 10⁻⁰⁷
ENSG00000261064	LINC02256	lncRNA	1.22163	5.13 ∙ 10⁻¹⁰	5.26 ∙ 10⁻⁰⁷
ENSG00000227773	ASH1L-IT1	lncRNA	1.40994	5.31 ∙ 10⁻¹⁰	5.35 ∙ 10⁻⁰⁷
ENSG00000240015	ENSG00000240015	lncRNA	1.61685	5.80 ∙ 10⁻¹⁰	5.75 ∙ 10⁻⁰⁷
ENSG00000267593	LINC01926	lncRNA	1.21884	6.24 ∙ 10⁻¹⁰	6.05 ∙ 10⁻⁰⁷
ENSG00000258693	ENSG00000258693	lncRNA	1.87488	6.32 ∙ 10⁻¹⁰	6.05 ∙ 10⁻⁰⁷
ENSG00000258378	ENSG00000258378	lncRNA	1.2029	6.75 ∙ 10⁻¹⁰	6.33 ∙ 10⁻⁰⁷
ENSG00000233519	ENSG00000233519	lncRNA	1.32747	6.83 ∙ 10⁻¹⁰	6.33 ∙ 10⁻⁰⁷
ENSG00000263649	MIR3135B	miRNA	1.80906	9.07 ∙ 10⁻¹⁰	8.14 ∙ 10⁻⁰⁷
ENSG00000259471	LINC01169	lncRNA	1.21465	9.26 ∙ 10⁻¹⁰	8.19 ∙ 10⁻⁰⁷
ENSG00000160439	RDH13	protein_coding	1.076	9.54 ∙ 10⁻¹⁰	8.31 ∙ 10⁻⁰⁷
ENSG00000204054	LINC00963	lncRNA	1.07102	9.91 ∙ 10⁻¹⁰	8.31 ∙ 10⁻⁰⁷
ENSG00000253390	ENTPD4-DT	lncRNA	1.30392	1.01 ∙ 10⁻⁰⁹	8.31 ∙ 10⁻⁰⁷
ENSG00000244675	ATP13A3-SO	lncRNA	1.47782	1.01 ∙ 10⁻⁰⁹	8.31 ∙ 10⁻⁰⁷
ENSG00000280836	ENSG00000280836	pseudogene	1.75648	9.71 ∙ 10⁻¹⁰	8.31 ∙ 10⁻⁰⁷
ENSG00000263847	NDUFV2-AS	lncRNA	1.58333	1.07 ∙ 10⁻⁰⁹	8.55 ∙ 10⁻⁰⁷
ENSG00000264092	RN7SL474P	misc_RNA	1.61267	1.08 ∙ 10⁻⁰⁹	8.55 ∙ 10⁻⁰⁷
ENSG00000263490	RN7SL155P	misc_RNA	1.80766	1.09 ∙ 10⁻⁰⁹	8.55 ∙ 10⁻⁰⁷
ENSG00000279217	ENSG00000279217	lncRNA	1.34536	1.10 ∙ 10⁻⁰⁹	8.57 ∙ 10⁻⁰⁷
ENSG00000231336	ENSG00000231336	lncRNA	1.69137	1.12 ∙ 10⁻⁰⁹	8.58 ∙ 10⁻⁰⁷
ENSG00000256904	A2ML1-AS2	lncRNA	1.48509	1.15 ∙ 10⁻⁰⁹	8.70 ∙ 10⁻⁰⁷
ENSG00000260206	ENSG00000260206	lncRNA	1.38323	1.22 ∙ 10⁻⁰⁹	9.07 ∙ 10⁻⁰⁷
ENSG00000259334	LINC00596	lncRNA	1.21179	1.30 ∙ 10⁻⁰⁹	9.55 ∙ 10⁻⁰⁷
ENSG00000286641	ENSG00000286641	lncRNA	1.22496	1.37 ∙ 10⁻⁰⁹	9.93 ∙ 10⁻⁰⁷
ENSG00000269752	UNC13A-AS	lncRNA	1.76258	1.43 ∙ 10⁻⁰⁹	1.01 ∙ 10⁻⁰⁶
ENSG00000166839	ANKDD1A	protein_coding	1.07875	1.42 ∙ 10⁻⁰⁹	1.01 ∙ 10⁻⁰⁶
ENSG00000251598	ENSG00000251598	lncRNA	1.23084	1.45 ∙ 10⁻⁰⁹	1.02 ∙ 10⁻⁰⁶
ENSG00000256947	ENSG00000256947	lncRNA	1.34413	1.49 ∙ 10⁻⁰⁹	1.03 ∙ 10⁻⁰⁶
ENSG00000286565	ENSG00000286565	lncRNA	1.49922	1.53 ∙ 10⁻⁰⁹	1.05 ∙ 10⁻⁰⁶
ENSG00000263974	RN7SL121P	misc_RNA	2.05914	1.61 ∙ 10⁻⁰⁹	1.09 ∙ 10⁻⁰⁶
ENSG00000253203	GUSBP3	transcribed_unprocessed_pseudogene	2.70808	1.85 ∙ 10⁻⁰⁹	1.24 ∙ 10⁻⁰⁶
ENSG00000236513	ENSG00000236513	lncRNA	1.30477	2.01 ∙ 10⁻⁰⁹	1.32 ∙ 10⁻⁰⁶
ENSG00000271199	ENSG00000271199	lncRNA	1.25038	2.04 ∙ 10⁻⁰⁹	1.33 ∙ 10⁻⁰⁶
ENSG00000223078	RNU2-55P	snRNA	1.60508	2.06 ∙ 10⁻⁰⁹	1.33 ∙ 10⁻⁰⁶
ENSG00000265287	ENSG00000265287	lncRNA	1.21553	2.09 ∙ 10⁻⁰⁹	1.33 ∙ 10⁻⁰⁶
ENSG00000225172	ENSG00000225172	lncRNA	1.1917	2.16 ∙ 10⁻⁰⁹	1.37 ∙ 10⁻⁰⁶
ENSG00000264540	RN7SL405P	misc_RNA	1.29277	2.28 ∙ 10⁻⁰⁹	1.42 ∙ 10⁻⁰⁶
ENSG00000205890	ENSG00000205890	lncRNA	1.21319	2.31 ∙ 10⁻⁰⁹	1.42 ∙ 10⁻⁰⁶
ENSG00000273986	Metazoa_SRP	misc_RNA	1.5577	2.35 ∙ 10⁻⁰⁹	1.44 ∙ 10⁻⁰⁶
ENSG00000182986	ZNF320	protein_coding	1.12886	2.42 ∙ 10⁻⁰⁹	1.47 ∙ 10⁻⁰⁶
ENSG00000226308	ENSG00000226308	lncRNA	1.14596	2.56 ∙ 10⁻⁰⁹	1.53 ∙ 10⁻⁰⁶
ENSG00000275213	Metazoa_SRP	misc_RNA	1.33923	2.70 ∙ 10⁻⁰⁹	1.60 ∙ 10⁻⁰⁶
ENSG00000203506	RBMS3-AS2	lncRNA	1.13764	2.91 ∙ 10⁻⁰⁹	1.71 ∙ 10⁻⁰⁶
ENSG00000268030	ENSG00000268030	lncRNA	1.3857	3.12 ∙ 10⁻⁰⁹	1.81 ∙ 10⁻⁰⁶
ENSG00000237802	FAM197Y6	lncRNA	2.27945	3.31 ∙ 10⁻⁰⁹	1.88 ∙ 10⁻⁰⁶
ENSG00000265740	RN7SL339P	misc_RNA	1.78388	3.34 ∙ 10⁻⁰⁹	1.88 ∙ 10⁻⁰⁶
ENSG00000235908	RHOA-IT1	lncRNA	1.44437	3.50 ∙ 10⁻⁰⁹	1.95 ∙ 10⁻⁰⁶
ENSG00000274461	LINC02930	lncRNA	1.08727	3.55 ∙ 10⁻⁰⁹	1.96 ∙ 10⁻⁰⁶
ENSG00000261816	ENSG00000261816	lncRNA	1.3484	3.67 ∙ 10⁻⁰⁹	2.01 ∙ 10⁻⁰⁶
ENSG00000263272	ENSG00000263272	lncRNA	1.24043	3.91 ∙ 10⁻⁰⁹	2.12 ∙ 10⁻⁰⁶
ENSG00000287238	ENSG00000287238	lncRNA	1.77643	4.34 ∙ 10⁻⁰⁹	2.32 ∙ 10⁻⁰⁶
ENSG00000254470	AP5B1	protein_coding	1.15603	4.36 ∙ 10⁻⁰⁹	2.32 ∙ 10⁻⁰⁶
ENSG00000266210	RN7SL371P	misc_RNA	1.79315	4.46 ∙ 10⁻⁰⁹	2.35 ∙ 10⁻⁰⁶
ENSG00000088876	ZNF343	protein_coding	1.09583	4.51 ∙ 10⁻⁰⁹	2.36 ∙ 10⁻⁰⁶
ENSG00000264107	MIR4733HG	lncRNA	1.24822	4.71 ∙ 10⁻⁰⁹	2.39 ∙ 10⁻⁰⁶
ENSG00000247934	ENSG00000247934	lncRNA	1.25662	4.66 ∙ 10⁻⁰⁹	2.39 ∙ 10⁻⁰⁶
ENSG00000278109	Metazoa_SRP	misc_RNA	1.64018	4.69 ∙ 10⁻⁰⁹	2.39 ∙ 10⁻⁰⁶
ENSG00000275642	Metazoa_SRP	misc_RNA	1.94411	4.75 ∙ 10⁻⁰⁹	2.39 ∙ 10⁻⁰⁶
ENSG00000259364	ENSG00000259364	lncRNA	1.26728	5.08 ∙ 10⁻⁰⁹	2.54 ∙ 10⁻⁰⁶
ENSG00000266589	MIR4512	miRNA	1.61797	5.20 ∙ 10⁻⁰⁹	2.58 ∙ 10⁻⁰⁶
ENSG00000228988	ENSG00000228988	lncRNA	1.21235	5.34 ∙ 10⁻⁰⁹	2.60 ∙ 10⁻⁰⁶
ENSG00000268683	ENSG00000268683	lncRNA	1.25035	5.31 ∙ 10⁻⁰⁹	2.60 ∙ 10⁻⁰⁶
ENSG00000240056	ENSG00000240056	lncRNA	1.39274	5.39 ∙ 10⁻⁰⁹	2.60 ∙ 10⁻⁰⁶
ENSG00000250258	ENSG00000250258	lncRNA	1.25077	5.65 ∙ 10⁻⁰⁹	2.70 ∙ 10⁻⁰⁶
ENSG00000268201	ENSG00000268201	lncRNA	1.37797	6.01 ∙ 10⁻⁰⁹	2.85 ∙ 10⁻⁰⁶
ENSG00000275978	Metazoa_SRP	misc_RNA	1.41881	6.06 ∙ 10⁻⁰⁹	2.85 ∙ 10⁻⁰⁶
ENSG00000250659	ENSG00000250659	lncRNA	1.453	6.19 ∙ 10⁻⁰⁹	2.89 ∙ 10⁻⁰⁶
ENSG00000264519	RN7SL596P	misc_RNA	1.51278	6.36 ∙ 10⁻⁰⁹	2.95 ∙ 10⁻⁰⁶
ENSG00000257438	ENSG00000257438	lncRNA	1.19173	6.53 ∙ 10⁻⁰⁹	3.00 ∙ 10⁻⁰⁶
ENSG00000268266	ENSG00000268266	lncRNA	1.18887	7.08 ∙ 10⁻⁰⁹	3.20 ∙ 10⁻⁰⁶
ENSG00000255478	ENSG00000255478	lncRNA	1.36766	7.08 ∙ 10⁻⁰⁹	3.20 ∙ 10⁻⁰⁶
ENSG00000267004	ENSG00000267004	lncRNA	1.78825	7.29 ∙ 10⁻⁰⁹	3.27 ∙ 10⁻⁰⁶
ENSG00000267138	APBA3-SI	lncRNA	1.75862	7.47 ∙ 10⁻⁰⁹	3.33 ∙ 10⁻⁰⁶
ENSG00000264530	RN7SL25P	misc_RNA	1.56358	8.07 ∙ 10⁻⁰⁹	3.57 ∙ 10⁻⁰⁶
ENSG00000264031	ABHD15-AS1	lncRNA	1.33283	8.44 ∙ 10⁻⁰⁹	3.70 ∙ 10⁻⁰⁶
ENSG00000258125	ENSG00000258125	lncRNA	1.46986	8.63 ∙ 10⁻⁰⁹	3.76 ∙ 10⁻⁰⁶
ENSG00000272574	ENSG00000272574	lncRNA	1.31639	9.01 ∙ 10⁻⁰⁹	3.89 ∙ 10⁻⁰⁶
ENSG00000169598	DFFB	protein_coding	1.0975	9.17 ∙ 10⁻⁰⁹	3.93 ∙ 10⁻⁰⁶
ENSG00000251877	RNU2-45P	snRNA	1.31499	1.03 ∙ 10⁻⁰⁸	4.37 ∙ 10⁻⁰⁶
ENSG00000280004	ENSG00000280004	pseudogene	1.97042	1.08 ∙ 10⁻⁰⁸	4.55 ∙ 10⁻⁰⁶
ENSG00000249709	ZNF564	protein_coding	1.16079	1.12 ∙ 10⁻⁰⁸	4.68 ∙ 10⁻⁰⁶
ENSG00000204117	ENSG00000204117	lncRNA	1.11853	1.14 ∙ 10⁻⁰⁸	4.73 ∙ 10⁻⁰⁶
ENSG00000254990	ENSG00000254990	lncRNA	1.10423	1.15 ∙ 10⁻⁰⁸	4.74 ∙ 10⁻⁰⁶
ENSG00000255458	SMIM14-DT	lncRNA	1.1493	1.21 ∙ 10⁻⁰⁸	4.91 ∙ 10⁻⁰⁶
ENSG00000174483	BBS1	protein_coding	1.05751	1.21 ∙ 10⁻⁰⁸	4.91 ∙ 10⁻⁰⁶
ENSG00000223831	ENSG00000223831	lncRNA	1.35195	1.23 ∙ 10⁻⁰⁸	4.93 ∙ 10⁻⁰⁶
ENSG00000268618	ENSG00000268618	lncRNA	1.36858	1.24 ∙ 10⁻⁰⁸	4.95 ∙ 10⁻⁰⁶
ENSG00000254518	LINC02750	lncRNA	1.20703	1.27 ∙ 10⁻⁰⁸	5.03 ∙ 10⁻⁰⁶
ENSG00000272600	ENSG00000272600	lncRNA	1.23806	1.28 ∙ 10⁻⁰⁸	5.03 ∙ 10⁻⁰⁶
ENSG00000260126	ENSG00000260126	lncRNA	1.2722	1.31 ∙ 10⁻⁰⁸	5.12 ∙ 10⁻⁰⁶
ENSG00000260487	ITGAL-AS	lncRNA	1.43924	1.33 ∙ 10⁻⁰⁸	5.18 ∙ 10⁻⁰⁶
ENSG00000231742	LINC01273	lncRNA	1.158	1.42 ∙ 10⁻⁰⁸	5.48 ∙ 10⁻⁰⁶
ENSG00000232290	ENSG00000232290	lncRNA	1.30054	1.51 ∙ 10⁻⁰⁸	5.80 ∙ 10⁻⁰⁶
ENSG00000264673	ENSG00000264673	lncRNA	1.42016	1.54 ∙ 10⁻⁰⁸	5.81 ∙ 10⁻⁰⁶
ENSG00000264028	RN7SL744P	misc_RNA	1.63838	1.54 ∙ 10⁻⁰⁸	5.81 ∙ 10⁻⁰⁶
ENSG00000225532	ENSG00000225532	lncRNA	1.26768	1.60 ∙ 10⁻⁰⁸	6.00 ∙ 10⁻⁰⁶
ENSG00000257275	ENSG00000257275	lncRNA	1.13066	1.66 ∙ 10⁻⁰⁸	6.17 ∙ 10⁻⁰⁶
ENSG00000013297	CLDN11	protein_coding	1.07954	1.69 ∙ 10⁻⁰⁸	6.25 ∙ 10⁻⁰⁶
ENSG00000259735	ENSG00000259735	lncRNA	1.2918	1.78 ∙ 10⁻⁰⁸	6.44 ∙ 10⁻⁰⁶
ENSG00000226472	ENSG00000226472	transcribed_unprocessed_pseudogene	1.1451	1.76 ∙ 10⁻⁰⁸	6.44 ∙ 10⁻⁰⁶
ENSG00000258130	ENSG00000258130	transcribed_unprocessed_pseudogene	1.22921	1.77 ∙ 10⁻⁰⁸	6.44 ∙ 10⁻⁰⁶
ENSG00000263410	RN7SL460P	misc_RNA	1.59717	1.78 ∙ 10⁻⁰⁸	6.44 ∙ 10⁻⁰⁶
ENSG00000265415	ENSG00000265415	lncRNA	1.40529	2.00 ∙ 10⁻⁰⁸	7.18 ∙ 10⁻⁰⁶
ENSG00000277396	Metazoa_SRP	misc_RNA	1.69875	2.05 ∙ 10⁻⁰⁸	7.32 ∙ 10⁻⁰⁶
ENSG00000263051	ENSG00000263051	lncRNA	1.27285	2.10 ∙ 10⁻⁰⁸	7.45 ∙ 10⁻⁰⁶
ENSG00000197608	ZNF841	protein_coding	1.06414	2.18 ∙ 10⁻⁰⁸	7.69 ∙ 10⁻⁰⁶
ENSG00000268119	ENSG00000268119	lncRNA	1.08684	2.29 ∙ 10⁻⁰⁸	8.01 ∙ 10⁻⁰⁶
ENSG00000223768	LINC00205	lncRNA	1.06843	2.40 ∙ 10⁻⁰⁸	8.26 ∙ 10⁻⁰⁶
ENSG00000254545	ENSG00000254545	lncRNA	1.15774	2.39 ∙ 10⁻⁰⁸	8.26 ∙ 10⁻⁰⁶
ENSG00000278467	ENSG00000278467	lncRNA	1.38383	2.38 ∙ 10⁻⁰⁸	8.26 ∙ 10⁻⁰⁶
ENSG00000261736	ENSG00000261736	lncRNA	1.24209	2.51 ∙ 10⁻⁰⁸	8.57 ∙ 10⁻⁰⁶
ENSG00000221552	MIR1303	miRNA	1.28846	2.66 ∙ 10⁻⁰⁸	9.05 ∙ 10⁻⁰⁶
ENSG00000182257	PRR34	lncRNA	1.12074	2.80 ∙ 10⁻⁰⁸	9.40 ∙ 10⁻⁰⁶
ENSG00000254162	ENSG00000254162	lncRNA	1.24921	2.80 ∙ 10⁻⁰⁸	9.40 ∙ 10⁻⁰⁶
ENSG00000232907	DLGAP4-AS1	lncRNA	1.07182	2.90 ∙ 10⁻⁰⁸	9.70 ∙ 10⁻⁰⁶
ENSG00000259442	ENSG00000259442	lncRNA	1.26678	2.93 ∙ 10⁻⁰⁸	9.71 ∙ 10⁻⁰⁶
ENSG00000232420	IL9RP2	unprocessed_pseudogene	1.11904	3.10 ∙ 10⁻⁰⁸	1.02 ∙ 10⁻⁰⁵
ENSG00000267177	C18orf1-AS	lncRNA	1.50378	3.14 ∙ 10⁻⁰⁸	1.03 ∙ 10⁻⁰⁵
ENSG00000258443	ENSG00000258443	lncRNA	1.19337	3.24 ∙ 10⁻⁰⁸	1.06 ∙ 10⁻⁰⁵
ENSG00000270212	ENSG00000270212	lncRNA	1.33456	3.46 ∙ 10⁻⁰⁸	1.12 ∙ 10⁻⁰⁵
ENSG00000215866	LINC01356	lncRNA	1.14218	3.68 ∙ 10⁻⁰⁸	1.18 ∙ 10⁻⁰⁵
ENSG00000288554	ENSG00000288554	lncRNA	1.20723	3.68 ∙ 10⁻⁰⁸	1.18 ∙ 10⁻⁰⁵
ENSG00000145063	ENSG00000145063	lncRNA	1.0793	3.85 ∙ 10⁻⁰⁸	1.23 ∙ 10⁻⁰⁵
ENSG00000228564	LINC01005	lncRNA	1.10988	4.17 ∙ 10⁻⁰⁸	1.32 ∙ 10⁻⁰⁵
ENSG00000249753	TMEM5-AS	lncRNA	1.48615	4.20 ∙ 10⁻⁰⁸	1.32 ∙ 10⁻⁰⁵
ENSG00000265758	LINC01900	lncRNA	1.13476	4.33 ∙ 10⁻⁰⁸	1.35 ∙ 10⁻⁰⁵
ENSG00000276096	Metazoa_SRP	misc_RNA	1.38091	4.33 ∙ 10⁻⁰⁸	1.35 ∙ 10⁻⁰⁵
ENSG00000258698	ENSG00000258698	lncRNA	1.39178	4.44 ∙ 10⁻⁰⁸	1.38 ∙ 10⁻⁰⁵
ENSG00000236990	ENSG00000236990	lncRNA	1.16446	4.60 ∙ 10⁻⁰⁸	1.42 ∙ 10⁻⁰⁵
ENSG00000261124	ENSG00000261124	lncRNA	1.27783	4.67 ∙ 10⁻⁰⁸	1.43 ∙ 10⁻⁰⁵
ENSG00000260814	ENSG00000260814	lncRNA	1.47837	4.72 ∙ 10⁻⁰⁸	1.43 ∙ 10⁻⁰⁵
ENSG00000259332	ST20-MTHFS	protein_coding	1.15553	4.65 ∙ 10⁻⁰⁸	1.43 ∙ 10⁻⁰⁵
ENSG00000275586	Metazoa_SRP	misc_RNA	1.36895	4.71 ∙ 10⁻⁰⁸	1.43 ∙ 10⁻⁰⁵
ENSG00000206159	GYG2P1	transcribed_unprocessed_pseudogene	1.12106	4.77 ∙ 10⁻⁰⁸	1.43 ∙ 10⁻⁰⁵
ENSG00000250687	NAIPP1	transcribed_unprocessed_pseudogene	1.51896	4.84 ∙ 10⁻⁰⁸	1.45 ∙ 10⁻⁰⁵
ENSG00000231355	ENSG00000231355	lncRNA	1.1253	4.90 ∙ 10⁻⁰⁸	1.46 ∙ 10⁻⁰⁵
ENSG00000258515	OSGEP-AS	lncRNA	1.47494	5.00 ∙ 10⁻⁰⁸	1.48 ∙ 10⁻⁰⁵
ENSG00000227186	ENSG00000227186	lncRNA	1.3236	5.20 ∙ 10⁻⁰⁸	1.53 ∙ 10⁻⁰⁵
ENSG00000145029	NICN1	protein_coding	1.27627	5.41 ∙ 10⁻⁰⁸	1.59 ∙ 10⁻⁰⁵
ENSG00000237261	Metazoa_SRP	misc_RNA	1.3626	5.44 ∙ 10⁻⁰⁸	1.59 ∙ 10⁻⁰⁵
ENSG00000229180	RABGEF1P1	transcribed_unprocessed_pseudogene	1.07431	5.50 ∙ 10⁻⁰⁸	1.60 ∙ 10⁻⁰⁵
ENSG00000235127	ENSG00000235127	lncRNA	1.13993	5.54 ∙ 10⁻⁰⁸	1.60 ∙ 10⁻⁰⁵
ENSG00000276054	ENSG00000276054	lncRNA	1.4022	5.67 ∙ 10⁻⁰⁸	1.63 ∙ 10⁻⁰⁵
ENSG00000198054	DSCR8	lncRNA	1.11743	5.77 ∙ 10⁻⁰⁸	1.65 ∙ 10⁻⁰⁵
ENSG00000198553	KCNRG	protein_coding	1.21726	5.83 ∙ 10⁻⁰⁸	1.66 ∙ 10⁻⁰⁵
ENSG00000176371	ZSCAN2	protein_coding	1.07515	5.96 ∙ 10⁻⁰⁸	1.69 ∙ 10⁻⁰⁵
ENSG00000121871	SLITRK3	protein_coding	0.915262	6.03 ∙ 10⁻⁰⁸	1.70 ∙ 10⁻⁰⁵
ENSG00000253532	ENSG00000253532	lncRNA	1.19733	6.21 ∙ 10⁻⁰⁸	1.74 ∙ 10⁻⁰⁵
ENSG00000288692	ENSG00000288692	lncRNA	1.76677	6.27 ∙ 10⁻⁰⁸	1.75 ∙ 10⁻⁰⁵
ENSG00000256588	ENSG00000256588	lncRNA	1.20648	6.57 ∙ 10⁻⁰⁸	1.81 ∙ 10⁻⁰⁵
ENSG00000255334	ENSG00000255334	lncRNA	1.29869	6.55 ∙ 10⁻⁰⁸	1.81 ∙ 10⁻⁰⁵
ENSG00000253263	ENSG00000253263	lncRNA	1.42882	6.74 ∙ 10⁻⁰⁸	1.85 ∙ 10⁻⁰⁵
ENSG00000266863	RN7SL123P	misc_RNA	1.71649	6.97 ∙ 10⁻⁰⁸	1.91 ∙ 10⁻⁰⁵
ENSG00000274135	Metazoa_SRP	misc_RNA	1.3264	7.04 ∙ 10⁻⁰⁸	1.92 ∙ 10⁻⁰⁵
ENSG00000254307	ENSG00000254307	lncRNA	1.21178	7.13 ∙ 10⁻⁰⁸	1.93 ∙ 10⁻⁰⁵
ENSG00000277605	Metazoa_SRP	misc_RNA	1.41322	7.17 ∙ 10⁻⁰⁸	1.93 ∙ 10⁻⁰⁵
ENSG00000259327	ENSG00000259327	lncRNA	1.23456	7.40 ∙ 10⁻⁰⁸	1.98 ∙ 10⁻⁰⁵
ENSG00000221238	MIR1285-2	miRNA	1.77543	7.41 ∙ 10⁻⁰⁸	1.98 ∙ 10⁻⁰⁵
ENSG00000254879	PTPRJ-AS1	lncRNA	1.24278	7.45 ∙ 10⁻⁰⁸	1.98 ∙ 10⁻⁰⁵
ENSG00000262039	PHB-AS	lncRNA	2.57827	7.61 ∙ 10⁻⁰⁸	2.02 ∙ 10⁻⁰⁵
ENSG00000275120	ENSG00000275120	lncRNA	1.16413	7.67 ∙ 10⁻⁰⁸	2.02 ∙ 10⁻⁰⁵
ENSG00000256705	ENSG00000256705	lncRNA	1.23311	7.72 ∙ 10⁻⁰⁸	2.02 ∙ 10⁻⁰⁵
ENSG00000269091	ENSG00000269091	lncRNA	1.12554	7.81 ∙ 10⁻⁰⁸	2.03 ∙ 10⁻⁰⁵
ENSG00000236053	LINC01067	lncRNA	1.32266	7.86 ∙ 10⁻⁰⁸	2.03 ∙ 10⁻⁰⁵
ENSG00000278920	SMTN-SO	lncRNA	1.76426	7.78 ∙ 10⁻⁰⁸	2.03 ∙ 10⁻⁰⁵
ENSG00000259354	ENSG00000259354	lncRNA	1.12415	7.95 ∙ 10⁻⁰⁸	2.03 ∙ 10⁻⁰⁵
ENSG00000270760	ENSG00000270760	lncRNA	1.31339	7.98 ∙ 10⁻⁰⁸	2.03 ∙ 10⁻⁰⁵
ENSG00000277136	Metazoa_SRP	misc_RNA	1.34299	7.95 ∙ 10⁻⁰⁸	2.03 ∙ 10⁻⁰⁵
ENSG00000231422	LINC01516	lncRNA	1.09724	8.12 ∙ 10⁻⁰⁸	2.06 ∙ 10⁻⁰⁵
ENSG00000228906	ENSG00000228906	lncRNA	1.55541	8.18 ∙ 10⁻⁰⁸	2.06 ∙ 10⁻⁰⁵
ENSG00000114115	RBP1	protein_coding	1.08008	8.42 ∙ 10⁻⁰⁸	2.11 ∙ 10⁻⁰⁵
ENSG00000257407	ENSG00000257407	lncRNA	1.15665	9.13 ∙ 10⁻⁰⁸	2.26 ∙ 10⁻⁰⁵
ENSG00000250170	RASA2-IT1	lncRNA	1.27118	9.09 ∙ 10⁻⁰⁸	2.26 ∙ 10⁻⁰⁵
ENSG00000289516	ENSG00000289516	lncRNA	1.89792	9.09 ∙ 10⁻⁰⁸	2.26 ∙ 10⁻⁰⁵
ENSG00000230896	ENSG00000230896	lncRNA	1.19153	1.02 ∙ 10⁻⁰⁷	2.51 ∙ 10⁻⁰⁵
ENSG00000259398	ENSG00000259398	lncRNA	1.37463	1.03 ∙ 10⁻⁰⁷	2.52 ∙ 10⁻⁰⁵
ENSG00000266158	RN7SL785P	misc_RNA	1.53507	1.03 ∙ 10⁻⁰⁷	2.52 ∙ 10⁻⁰⁵
ENSG00000254664	ENSG00000254664	lncRNA	1.14784	1.11 ∙ 10⁻⁰⁷	2.69 ∙ 10⁻⁰⁵
ENSG00000279080	ENSG00000279080	lncRNA	1.28481	1.11 ∙ 10⁻⁰⁷	2.69 ∙ 10⁻⁰⁵
ENSG00000278636	Metazoa_SRP	misc_RNA	1.44839	1.11 ∙ 10⁻⁰⁷	2.69 ∙ 10⁻⁰⁵
ENSG00000259402	FAM63B-SI	lncRNA	1.79423	1.12 ∙ 10⁻⁰⁷	2.69 ∙ 10⁻⁰⁵
ENSG00000232748	ENSG00000232748	lncRNA	1.31961	1.14 ∙ 10⁻⁰⁷	2.73 ∙ 10⁻⁰⁵
ENSG00000274111	MIR6777	miRNA	1.14657	1.19 ∙ 10⁻⁰⁷	2.83 ∙ 10⁻⁰⁵
ENSG00000229487	ALG13-AS1	lncRNA	1.38098	1.21 ∙ 10⁻⁰⁷	2.86 ∙ 10⁻⁰⁵
ENSG00000122696	SLC25A51	protein_coding	1.08981	1.21 ∙ 10⁻⁰⁷	2.86 ∙ 10⁻⁰⁵
ENSG00000247373	TMED2-DT	lncRNA	1.08794	1.22 ∙ 10⁻⁰⁷	2.87 ∙ 10⁻⁰⁵
ENSG00000235366	LINC01055	lncRNA	1.18969	1.22 ∙ 10⁻⁰⁷	2.87 ∙ 10⁻⁰⁵
ENSG00000270518	ENSG00000270518	unprocessed_pseudogene	1.57786	1.24 ∙ 10⁻⁰⁷	2.88 ∙ 10⁻⁰⁵
ENSG00000283468	MIR4454	miRNA	2.0561	1.24 ∙ 10⁻⁰⁷	2.88 ∙ 10⁻⁰⁵
ENSG00000241399	CD302	protein_coding	1.1371	1.24 ∙ 10⁻⁰⁷	2.88 ∙ 10⁻⁰⁵
ENSG00000284540	ENSG00000284540	TEC	1.19847	1.25 ∙ 10⁻⁰⁷	2.88 ∙ 10⁻⁰⁵
ENSG00000278097	ENSG00000278097	lncRNA	1.59891	1.26 ∙ 10⁻⁰⁷	2.89 ∙ 10⁻⁰⁵
ENSG00000259396	ENSG00000259396	lncRNA	1.2788	1.29 ∙ 10⁻⁰⁷	2.96 ∙ 10⁻⁰⁵
ENSG00000248358	ENSG00000248358	lncRNA	1.29638	1.31 ∙ 10⁻⁰⁷	2.98 ∙ 10⁻⁰⁵
ENSG00000234318	ENSG00000234318	lncRNA	1.44879	1.31 ∙ 10⁻⁰⁷	2.98 ∙ 10⁻⁰⁵
ENSG00000236501	ENSG00000236501	lncRNA	1.10891	1.34 ∙ 10⁻⁰⁷	3.03 ∙ 10⁻⁰⁵
ENSG00000267080	ASB16-AS1	lncRNA	1.13089	1.36 ∙ 10⁻⁰⁷	3.07 ∙ 10⁻⁰⁵
ENSG00000224733	ENSG00000224733	lncRNA	1.31628	1.40 ∙ 10⁻⁰⁷	3.13 ∙ 10⁻⁰⁵
ENSG00000286222	ENSG00000286222	lncRNA	1.41746	1.40 ∙ 10⁻⁰⁷	3.13 ∙ 10⁻⁰⁵
ENSG00000258884	LINC02321	lncRNA	1.26348	1.41 ∙ 10⁻⁰⁷	3.15 ∙ 10⁻⁰⁵
ENSG00000234793	ENSG00000234793	lncRNA	1.29031	1.42 ∙ 10⁻⁰⁷	3.15 ∙ 10⁻⁰⁵
ENSG00000233330	ENSG00000233330	lncRNA	1.29813	1.43 ∙ 10⁻⁰⁷	3.15 ∙ 10⁻⁰⁵
ENSG00000183439	TRIM61	protein_coding	1.11315	1.43 ∙ 10⁻⁰⁷	3.15 ∙ 10⁻⁰⁵
ENSG00000241743	XACT	lncRNA	1.21402	1.44 ∙ 10⁻⁰⁷	3.16 ∙ 10⁻⁰⁵
ENSG00000242329	ENSG00000242329	processed_pseudogene	0.79139	1.48 ∙ 10⁻⁰⁷	3.23 ∙ 10⁻⁰⁵
ENSG00000252198	Y_RNA	misc_RNA	1.5287	1.49 ∙ 10⁻⁰⁷	3.24 ∙ 10⁻⁰⁵
ENSG00000267274	ENSG00000267274	lncRNA	1.34517	1.51 ∙ 10⁻⁰⁷	3.28 ∙ 10⁻⁰⁵
ENSG00000260853	ENSG00000260853	lncRNA	1.14435	1.54 ∙ 10⁻⁰⁷	3.32 ∙ 10⁻⁰⁵
ENSG00000266385	ENSG00000266385	lncRNA	1.37405	1.55 ∙ 10⁻⁰⁷	3.32 ∙ 10⁻⁰⁵
ENSG00000289083	LINC02256	lncRNA	1.19747	1.59 ∙ 10⁻⁰⁷	3.42 ∙ 10⁻⁰⁵
ENSG00000280474	SPTAN1-SI	lncRNA	1.51385	1.69 ∙ 10⁻⁰⁷	3.60 ∙ 10⁻⁰⁵
ENSG00000255165	ENSG00000255165	lncRNA	1.19652	1.73 ∙ 10⁻⁰⁷	3.68 ∙ 10⁻⁰⁵
ENSG00000268520	ENSG00000268520	lncRNA	1.25259	1.79 ∙ 10⁻⁰⁷	3.79 ∙ 10⁻⁰⁵
ENSG00000269103	Metazoa_SRP	misc_RNA	1.67561	1.82 ∙ 10⁻⁰⁷	3.84 ∙ 10⁻⁰⁵
ENSG00000285095	ENSG00000285095	lncRNA	1.24764	1.84 ∙ 10⁻⁰⁷	3.86 ∙ 10⁻⁰⁵
ENSG00000241326	ENSG00000241326	lncRNA	1.26304	1.89 ∙ 10⁻⁰⁷	3.95 ∙ 10⁻⁰⁵
ENSG00000164162	ANAPC10	protein_coding	0.940191	1.89 ∙ 10⁻⁰⁷	3.95 ∙ 10⁻⁰⁵
ENSG00000235123	DSCAM-AS1	lncRNA	1.13617	1.92 ∙ 10⁻⁰⁷	3.97 ∙ 10⁻⁰⁵
ENSG00000242539	ENSG00000242539	lncRNA	1.14686	1.92 ∙ 10⁻⁰⁷	3.97 ∙ 10⁻⁰⁵
ENSG00000131914	LIN28A	protein_coding	1.1154	1.91 ∙ 10⁻⁰⁷	3.97 ∙ 10⁻⁰⁵
ENSG00000267666	ENSG00000267666	lncRNA	1.15314	1.97 ∙ 10⁻⁰⁷	4.05 ∙ 10⁻⁰⁵
ENSG00000252200	ENSG00000252200	snoRNA	1.19109	2.00 ∙ 10⁻⁰⁷	4.10 ∙ 10⁻⁰⁵
ENSG00000285589	ENSG00000285589	protein_coding	1.14988	2.02 ∙ 10⁻⁰⁷	4.13 ∙ 10⁻⁰⁵
ENSG00000273218	ENSG00000273218	lncRNA	1.34831	2.15 ∙ 10⁻⁰⁷	4.38 ∙ 10⁻⁰⁵
ENSG00000173402	DAG1	protein_coding	1.07589	2.22 ∙ 10⁻⁰⁷	4.50 ∙ 10⁻⁰⁵
ENSG00000179600	GPHB5	protein_coding	0.895688	2.25 ∙ 10⁻⁰⁷	4.54 ∙ 10⁻⁰⁵
ENSG00000286100	ENSG00000286100	lncRNA	1.71648	2.25 ∙ 10⁻⁰⁷	4.54 ∙ 10⁻⁰⁵
ENSG00000280383	ENSG00000280383	lncRNA	1.21626	2.27 ∙ 10⁻⁰⁷	4.55 ∙ 10⁻⁰⁵
ENSG00000236434	ENSG00000236434	lncRNA	1.10184	2.33 ∙ 10⁻⁰⁷	4.66 ∙ 10⁻⁰⁵
ENSG00000255097	ENSG00000255097	lncRNA	1.31142	2.37 ∙ 10⁻⁰⁷	4.73 ∙ 10⁻⁰⁵
ENSG00000268970	ENSG00000268970	lncRNA	1.31939	2.38 ∙ 10⁻⁰⁷	4.74 ∙ 10⁻⁰⁵
ENSG00000264933	RN7SL190P	misc_RNA	1.5155	2.39 ∙ 10⁻⁰⁷	4.74 ∙ 10⁻⁰⁵
ENSG00000260661	ENSG00000260661	lncRNA	1.13101	2.43 ∙ 10⁻⁰⁷	4.77 ∙ 10⁻⁰⁵
ENSG00000269161	ENSG00000269161	lncRNA	1.29524	2.42 ∙ 10⁻⁰⁷	4.77 ∙ 10⁻⁰⁵
ENSG00000198223	CSF2RA	protein_coding	1.06191	2.49 ∙ 10⁻⁰⁷	4.89 ∙ 10⁻⁰⁵
ENSG00000267049	ENSG00000267049	lncRNA	1.17731	2.51 ∙ 10⁻⁰⁷	4.89 ∙ 10⁻⁰⁵
ENSG00000252101	RNU6-758P	snRNA	1.31864	2.51 ∙ 10⁻⁰⁷	4.89 ∙ 10⁻⁰⁵
ENSG00000207574	MIR661	miRNA	1.28989	2.53 ∙ 10⁻⁰⁷	4.92 ∙ 10⁻⁰⁵
ENSG00000186871	ERCC6L	protein_coding	1.13226	2.55 ∙ 10⁻⁰⁷	4.93 ∙ 10⁻⁰⁵
ENSG00000214046	SMIM7	protein_coding	1.097	2.59 ∙ 10⁻⁰⁷	5.00 ∙ 10⁻⁰⁵
ENSG00000266569	RN7SL377P	misc_RNA	1.50229	2.76 ∙ 10⁻⁰⁷	5.30 ∙ 10⁻⁰⁵
ENSG00000239201	RPL21P106	processed_pseudogene	0.821749	2.81 ∙ 10⁻⁰⁷	5.39 ∙ 10⁻⁰⁵
ENSG00000284095	ENSG00000284095	TEC	2.26764	2.84 ∙ 10⁻⁰⁷	5.42 ∙ 10⁻⁰⁵
ENSG00000258660	ENSG00000258660	lncRNA	1.27636	2.91 ∙ 10⁻⁰⁷	5.53 ∙ 10⁻⁰⁵
ENSG00000227418	PCGEM1	lncRNA	1.12958	2.93 ∙ 10⁻⁰⁷	5.55 ∙ 10⁻⁰⁵
ENSG00000259022	DNAJC8P1	processed_pseudogene	0.808956	2.95 ∙ 10⁻⁰⁷	5.57 ∙ 10⁻⁰⁵
ENSG00000264592	RN7SL131P	misc_RNA	1.47886	2.96 ∙ 10⁻⁰⁷	5.58 ∙ 10⁻⁰⁵
ENSG00000167741	GGT6	protein_coding	1.06383	3.04 ∙ 10⁻⁰⁷	5.70 ∙ 10⁻⁰⁵
ENSG00000189143	CLDN4	protein_coding	1.099	3.10 ∙ 10⁻⁰⁷	5.80 ∙ 10⁻⁰⁵
ENSG00000266541	PPP4R1-AS	lncRNA	1.56936	3.19 ∙ 10⁻⁰⁷	5.95 ∙ 10⁻⁰⁵
ENSG00000230709	ENSG00000230709	lncRNA	1.20113	3.21 ∙ 10⁻⁰⁷	5.96 ∙ 10⁻⁰⁵
ENSG00000182378	PLCXD1	protein_coding	1.06735	3.24 ∙ 10⁻⁰⁷	6.00 ∙ 10⁻⁰⁵
ENSG00000262777	ENSG00000262777	lncRNA	1.1093	3.32 ∙ 10⁻⁰⁷	6.12 ∙ 10⁻⁰⁵
ENSG00000265289	ENSG00000265289	lncRNA	1.34017	3.35 ∙ 10⁻⁰⁷	6.16 ∙ 10⁻⁰⁵
ENSG00000264676	RN7SL204P	misc_RNA	1.42955	3.41 ∙ 10⁻⁰⁷	6.26 ∙ 10⁻⁰⁵
ENSG00000287325	ENSG00000287325	lncRNA	1.16829	3.43 ∙ 10⁻⁰⁷	6.28 ∙ 10⁻⁰⁵
ENSG00000197837	H4-16	protein_coding	1.0669	3.48 ∙ 10⁻⁰⁷	6.35 ∙ 10⁻⁰⁵
ENSG00000274848	Metazoa_SRP	misc_RNA	1.23672	3.58 ∙ 10⁻⁰⁷	6.51 ∙ 10⁻⁰⁵
ENSG00000250831	ENSG00000250831	lncRNA	1.50955	3.62 ∙ 10⁻⁰⁷	6.57 ∙ 10⁻⁰⁵
ENSG00000187904	ENSG00000187904	lncRNA	1.16751	3.68 ∙ 10⁻⁰⁷	6.60 ∙ 10⁻⁰⁵
ENSG00000203364	ENSG00000203364	lncRNA	1.18244	3.68 ∙ 10⁻⁰⁷	6.60 ∙ 10⁻⁰⁵
ENSG00000214837	LINC01347	transcribed_unprocessed_pseudogene	1.14437	3.67 ∙ 10⁻⁰⁷	6.60 ∙ 10⁻⁰⁵
ENSG00000265113	ENSG00000265113	lncRNA	1.28007	3.84 ∙ 10⁻⁰⁷	6.87 ∙ 10⁻⁰⁵
ENSG00000224545	ENSG00000224545	processed_pseudogene	0.790662	3.88 ∙ 10⁻⁰⁷	6.92 ∙ 10⁻⁰⁵
ENSG00000214353	VAC14-AS1	lncRNA	1.09926	3.99 ∙ 10⁻⁰⁷	7.09 ∙ 10⁻⁰⁵
ENSG00000258827	ENSG00000258827	lncRNA	1.1665	4.04 ∙ 10⁻⁰⁷	7.16 ∙ 10⁻⁰⁵
ENSG00000238121	LINC00426	lncRNA	1.0561	4.23 ∙ 10⁻⁰⁷	7.48 ∙ 10⁻⁰⁵
ENSG00000267719	LINC02078	lncRNA	1.09633	4.37 ∙ 10⁻⁰⁷	7.69 ∙ 10⁻⁰⁵
ENSG00000259196	HMBOX1-IT1	lncRNA	1.21322	4.42 ∙ 10⁻⁰⁷	7.76 ∙ 10⁻⁰⁵
ENSG00000272462	ENSG00000272462	lncRNA	1.09362	4.53 ∙ 10⁻⁰⁷	7.90 ∙ 10⁻⁰⁵
ENSG00000130309	COLGALT1	protein_coding	1.05255	4.52 ∙ 10⁻⁰⁷	7.90 ∙ 10⁻⁰⁵
ENSG00000266776	MIR4646	miRNA	0.898685	4.63 ∙ 10⁻⁰⁷	8.06 ∙ 10⁻⁰⁵
ENSG00000254649	ENSG00000254649	lncRNA	1.29647	4.66 ∙ 10⁻⁰⁷	8.09 ∙ 10⁻⁰⁵
ENSG00000229142	HCG4P8	unprocessed_pseudogene	1.31686	4.69 ∙ 10⁻⁰⁷	8.11 ∙ 10⁻⁰⁵
ENSG00000232386	ENSG00000232386	lncRNA	1.13326	4.82 ∙ 10⁻⁰⁷	8.31 ∙ 10⁻⁰⁵
ENSG00000254306	ENSG00000254306	lncRNA	1.16469	4.91 ∙ 10⁻⁰⁷	8.45 ∙ 10⁻⁰⁵
ENSG00000262185	LINC02861	lncRNA	1.07262	4.99 ∙ 10⁻⁰⁷	8.50 ∙ 10⁻⁰⁵
ENSG00000158517	NCF1	protein_coding	1.09225	4.98 ∙ 10⁻⁰⁷	8.50 ∙ 10⁻⁰⁵
ENSG00000275975	Metazoa_SRP	misc_RNA	1.42179	4.98 ∙ 10⁻⁰⁷	8.50 ∙ 10⁻⁰⁵
ENSG00000263669	RN7SL470P	misc_RNA	1.42443	5.09 ∙ 10⁻⁰⁷	8.64 ∙ 10⁻⁰⁵
ENSG00000236740	ENSG00000236740	lncRNA	1.18117	5.11 ∙ 10⁻⁰⁷	8.64 ∙ 10⁻⁰⁵
ENSG00000201168	RNA5SP368	rRNA_pseudogene	1.20624	5.12 ∙ 10⁻⁰⁷	8.64 ∙ 10⁻⁰⁵
ENSG00000241388	HNF1A-AS1	lncRNA	1.08856	5.13 ∙ 10⁻⁰⁷	8.65 ∙ 10⁻⁰⁵
ENSG00000275901	Metazoa_SRP	misc_RNA	1.36349	5.33 ∙ 10⁻⁰⁷	8.95 ∙ 10⁻⁰⁵
ENSG00000204044	SLC12A5-AS1	lncRNA	1.11327	5.49 ∙ 10⁻⁰⁷	9.17 ∙ 10⁻⁰⁵
ENSG00000224307	ENSG00000224307	lncRNA	1.10501	5.73 ∙ 10⁻⁰⁷	9.54 ∙ 10⁻⁰⁵
ENSG00000270820	USP34-DT	lncRNA	1.1272	5.78 ∙ 10⁻⁰⁷	9.56 ∙ 10⁻⁰⁵
ENSG00000266166	RN7SL557P	misc_RNA	1.29488	5.78 ∙ 10⁻⁰⁷	9.56 ∙ 10⁻⁰⁵
ENSG00000235734	HMGN1P36	processed_pseudogene	1.63625	5.94 ∙ 10⁻⁰⁷	9.81 ∙ 10⁻⁰⁵
ENSG00000215784	FAM72D	protein_coding	1.15227	6.00 ∙ 10⁻⁰⁷	9.88 ∙ 10⁻⁰⁵
ENSG00000278724	Metazoa_SRP	misc_RNA	1.36274	6.21 ∙ 10⁻⁰⁷	1.02 ∙ 10⁻⁰⁴
ENSG00000253184	ENSG00000253184	lncRNA	1.1591	6.25 ∙ 10⁻⁰⁷	1.02 ∙ 10⁻⁰⁴
ENSG00000241877	ENSG00000241877	processed_pseudogene	0.82679	6.29 ∙ 10⁻⁰⁷	1.03 ∙ 10⁻⁰⁴
ENSG00000259817	ENSG00000259817	lncRNA	1.17063	6.35 ∙ 10⁻⁰⁷	1.03 ∙ 10⁻⁰⁴
ENSG00000225886	ENSG00000225886	lncRNA	1.13633	6.48 ∙ 10⁻⁰⁷	1.04 ∙ 10⁻⁰⁴
ENSG00000242078	ENSG00000242078	lncRNA	1.18663	6.42 ∙ 10⁻⁰⁷	1.04 ∙ 10⁻⁰⁴
ENSG00000260167	ENSG00000260167	lncRNA	1.22215	6.43 ∙ 10⁻⁰⁷	1.04 ∙ 10⁻⁰⁴
ENSG00000267612	ENSG00000267612	lncRNA	1.2434	6.47 ∙ 10⁻⁰⁷	1.04 ∙ 10⁻⁰⁴
ENSG00000226034	NANOGNBP1	processed_pseudogene	1.30763	6.48 ∙ 10⁻⁰⁷	1.04 ∙ 10⁻⁰⁴
ENSG00000277855	ENSG00000277855	lncRNA	1.08895	6.60 ∙ 10⁻⁰⁷	1.05 ∙ 10⁻⁰⁴
ENSG00000263608	RN7SL353P	misc_RNA	1.46547	6.61 ∙ 10⁻⁰⁷	1.05 ∙ 10⁻⁰⁴
ENSG00000254340	ENSG00000254340	lncRNA	1.14435	6.76 ∙ 10⁻⁰⁷	1.08 ∙ 10⁻⁰⁴
ENSG00000259133	ENSG00000259133	lncRNA	1.16933	7.01 ∙ 10⁻⁰⁷	1.11 ∙ 10⁻⁰⁴
ENSG00000254691	ENSG00000254691	lncRNA	1.32843	6.97 ∙ 10⁻⁰⁷	1.11 ∙ 10⁻⁰⁴
ENSG00000278764	Metazoa_SRP	misc_RNA	1.50691	7.00 ∙ 10⁻⁰⁷	1.11 ∙ 10⁻⁰⁴
ENSG00000270133	ENSG00000270133	lncRNA	1.18073	7.21 ∙ 10⁻⁰⁷	1.14 ∙ 10⁻⁰⁴
ENSG00000278205	ENSG00000278205	unprocessed_pseudogene	1.23708	7.25 ∙ 10⁻⁰⁷	1.14 ∙ 10⁻⁰⁴
ENSG00000251131	ENSG00000251131	lncRNA	1.11911	7.36 ∙ 10⁻⁰⁷	1.15 ∙ 10⁻⁰⁴
ENSG00000285867	ENSG00000285867	lncRNA	1.33804	7.41 ∙ 10⁻⁰⁷	1.16 ∙ 10⁻⁰⁴
ENSG00000267633	ENSG00000267633	lncRNA	1.18419	7.56 ∙ 10⁻⁰⁷	1.18 ∙ 10⁻⁰⁴
ENSG00000271670	ENSG00000271670	lncRNA	1.24255	7.69 ∙ 10⁻⁰⁷	1.19 ∙ 10⁻⁰⁴
ENSG00000264188	ENSG00000264188	lncRNA	1.56528	7.81 ∙ 10⁻⁰⁷	1.21 ∙ 10⁻⁰⁴
ENSG00000233061	TTLL7-IT1	lncRNA	1.26555	7.95 ∙ 10⁻⁰⁷	1.23 ∙ 10⁻⁰⁴
ENSG00000285978	ENSG00000285978	protein_coding	0.892404	8.02 ∙ 10⁻⁰⁷	1.23 ∙ 10⁻⁰⁴
ENSG00000205336	ADGRG1	protein_coding	1.05133	8.13 ∙ 10⁻⁰⁷	1.25 ∙ 10⁻⁰⁴
ENSG00000204514	ZNF814	protein_coding	1.05266	8.46 ∙ 10⁻⁰⁷	1.30 ∙ 10⁻⁰⁴
ENSG00000223576	ENSG00000223576	lncRNA	1.20727	8.63 ∙ 10⁻⁰⁷	1.32 ∙ 10⁻⁰⁴
ENSG00000273627	MIR4726	miRNA	0.810412	8.70 ∙ 10⁻⁰⁷	1.32 ∙ 10⁻⁰⁴
ENSG00000262772	LINC01977	lncRNA	1.08541	8.74 ∙ 10⁻⁰⁷	1.32 ∙ 10⁻⁰⁴
ENSG00000197670	ENSG00000197670	lncRNA	1.16618	8.71 ∙ 10⁻⁰⁷	1.32 ∙ 10⁻⁰⁴
ENSG00000269836	ENSG00000269836	lncRNA	1.24011	8.75 ∙ 10⁻⁰⁷	1.32 ∙ 10⁻⁰⁴
ENSG00000237015	ENSG00000237015	lncRNA	1.27196	8.80 ∙ 10⁻⁰⁷	1.32 ∙ 10⁻⁰⁴
ENSG00000288816	ENSG00000288816	lncRNA	1.45552	8.86 ∙ 10⁻⁰⁷	1.33 ∙ 10⁻⁰⁴
ENSG00000259656	ENSG00000259656	lncRNA	1.15751	9.04 ∙ 10⁻⁰⁷	1.35 ∙ 10⁻⁰⁴
ENSG00000241343	RPL36A	protein_coding	0.932572	9.18 ∙ 10⁻⁰⁷	1.36 ∙ 10⁻⁰⁴
ENSG00000235840	ENSG00000235840	lncRNA	1.12904	9.19 ∙ 10⁻⁰⁷	1.36 ∙ 10⁻⁰⁴
ENSG00000223660	ENSG00000223660	lncRNA	1.25581	9.15 ∙ 10⁻⁰⁷	1.36 ∙ 10⁻⁰⁴
ENSG00000253557	ENSG00000253557	lncRNA	1.06321	9.46 ∙ 10⁻⁰⁷	1.40 ∙ 10⁻⁰⁴
ENSG00000248161	ENSG00000248161	lncRNA	1.086	9.52 ∙ 10⁻⁰⁷	1.41 ∙ 10⁻⁰⁴
ENSG00000267011	ENSG00000267011	lncRNA	1.11972	9.75 ∙ 10⁻⁰⁷	1.43 ∙ 10⁻⁰⁴
ENSG00000104833	TUBB4A	protein_coding	1.06977	9.75 ∙ 10⁻⁰⁷	1.43 ∙ 10⁻⁰⁴
ENSG00000253708	ENSG00000253708	lncRNA	1.25875	9.84 ∙ 10⁻⁰⁷	1.44 ∙ 10⁻⁰⁴
ENSG00000239335	LLPH-DT	lncRNA	1.17887	9.95 ∙ 10⁻⁰⁷	1.45 ∙ 10⁻⁰⁴
ENSG00000263069	RNF213-AS1	lncRNA	1.09269	1.00 ∙ 10⁻⁰⁶	1.46 ∙ 10⁻⁰⁴
ENSG00000272501	ENSG00000272501	lncRNA	1.14771	1.02 ∙ 10⁻⁰⁶	1.48 ∙ 10⁻⁰⁴
ENSG00000228779	ENSG00000228779	lncRNA	1.28284	1.03 ∙ 10⁻⁰⁶	1.50 ∙ 10⁻⁰⁴
ENSG00000201301	RNA5SP130	rRNA_pseudogene	1.24792	1.05 ∙ 10⁻⁰⁶	1.52 ∙ 10⁻⁰⁴
ENSG00000230555	LINC02916	lncRNA	1.1418	1.08 ∙ 10⁻⁰⁶	1.56 ∙ 10⁻⁰⁴
ENSG00000264615	RN7SL592P	misc_RNA	1.32879	1.09 ∙ 10⁻⁰⁶	1.56 ∙ 10⁻⁰⁴
ENSG00000285820	ENSG00000285820	lncRNA	1.30795	1.11 ∙ 10⁻⁰⁶	1.59 ∙ 10⁻⁰⁴
ENSG00000231535	LINC00278	lncRNA	1.27538	1.13 ∙ 10⁻⁰⁶	1.62 ∙ 10⁻⁰⁴
ENSG00000261535	ENSG00000261535	lncRNA	1.32884	1.13 ∙ 10⁻⁰⁶	1.62 ∙ 10⁻⁰⁴
ENSG00000141526	SLC16A3	protein_coding	1.05487	1.13 ∙ 10⁻⁰⁶	1.62 ∙ 10⁻⁰⁴
ENSG00000162947	LINC01931	lncRNA	1.07312	1.14 ∙ 10⁻⁰⁶	1.62 ∙ 10⁻⁰⁴
ENSG00000213167	Metazoa_SRP	misc_RNA	1.25289	1.19 ∙ 10⁻⁰⁶	1.68 ∙ 10⁻⁰⁴
ENSG00000257556	LINC02298	lncRNA	1.07386	1.25 ∙ 10⁻⁰⁶	1.76 ∙ 10⁻⁰⁴
ENSG00000232600	TONSL-AS1	lncRNA	1.16842	1.27 ∙ 10⁻⁰⁶	1.78 ∙ 10⁻⁰⁴
ENSG00000254823	LINC02727	lncRNA	1.1686	1.28 ∙ 10⁻⁰⁶	1.78 ∙ 10⁻⁰⁴
ENSG00000269901	ENSG00000269901	lncRNA	1.2239	1.27 ∙ 10⁻⁰⁶	1.78 ∙ 10⁻⁰⁴
ENSG00000241520	ENSG00000241520	lncRNA	1.31996	1.27 ∙ 10⁻⁰⁶	1.78 ∙ 10⁻⁰⁴
ENSG00000162456	KNCN	protein_coding	1.09679	1.28 ∙ 10⁻⁰⁶	1.78 ∙ 10⁻⁰⁴
ENSG00000278030	TRBV7-9	TR_V_gene	1.20491	1.28 ∙ 10⁻⁰⁶	1.78 ∙ 10⁻⁰⁴
ENSG00000271821	ENSG00000271821	lncRNA	1.31823	1.29 ∙ 10⁻⁰⁶	1.79 ∙ 10⁻⁰⁴
ENSG00000253107	ENSG00000253107	processed_pseudogene	0.879268	1.31 ∙ 10⁻⁰⁶	1.81 ∙ 10⁻⁰⁴
ENSG00000069764	PLA2G10	protein_coding	1.16934	1.33 ∙ 10⁻⁰⁶	1.84 ∙ 10⁻⁰⁴
ENSG00000244219	TMEM225B	protein_coding	1.09088	1.36 ∙ 10⁻⁰⁶	1.87 ∙ 10⁻⁰⁴
ENSG00000277950	Metazoa_SRP	misc_RNA	1.36681	1.36 ∙ 10⁻⁰⁶	1.87 ∙ 10⁻⁰⁴
ENSG00000265992	ESRG	lncRNA	1.14176	1.37 ∙ 10⁻⁰⁶	1.88 ∙ 10⁻⁰⁴
ENSG00000264538	SUZ12P1	transcribed_unprocessed_pseudogene	1.06605	1.39 ∙ 10⁻⁰⁶	1.90 ∙ 10⁻⁰⁴
ENSG00000238759	RNU7-155P	snRNA	1.14809	1.39 ∙ 10⁻⁰⁶	1.90 ∙ 10⁻⁰⁴
ENSG00000258183	LINC02392	lncRNA	1.08661	1.41 ∙ 10⁻⁰⁶	1.92 ∙ 10⁻⁰⁴
ENSG00000185847	LINC01405	lncRNA	1.08299	1.41 ∙ 10⁻⁰⁶	1.93 ∙ 10⁻⁰⁴
ENSG00000198466	ZNF587	protein_coding	1.09505	1.43 ∙ 10⁻⁰⁶	1.94 ∙ 10⁻⁰⁴
ENSG00000235163	ENSG00000235163	processed_pseudogene	0.806266	1.44 ∙ 10⁻⁰⁶	1.94 ∙ 10⁻⁰⁴
ENSG00000249502	MED28-DT	lncRNA	1.16763	1.44 ∙ 10⁻⁰⁶	1.94 ∙ 10⁻⁰⁴
ENSG00000205869	KRTAP5-1	protein_coding	1.19613	1.44 ∙ 10⁻⁰⁶	1.94 ∙ 10⁻⁰⁴
ENSG00000243939	ENSG00000243939	processed_pseudogene	0.817063	1.45 ∙ 10⁻⁰⁶	1.94 ∙ 10⁻⁰⁴
ENSG00000234634	LINC02093	lncRNA	1.10068	1.46 ∙ 10⁻⁰⁶	1.94 ∙ 10⁻⁰⁴
ENSG00000268945	ENSG00000268945	lncRNA	1.25351	1.45 ∙ 10⁻⁰⁶	1.94 ∙ 10⁻⁰⁴
ENSG00000230955	ENSG00000230955	lncRNA	1.33719	1.45 ∙ 10⁻⁰⁶	1.94 ∙ 10⁻⁰⁴
ENSG00000279724	ENSG00000279724	pseudogene	1.65292	1.48 ∙ 10⁻⁰⁶	1.97 ∙ 10⁻⁰⁴
ENSG00000259418	ENSG00000259418	lncRNA	1.13552	1.50 ∙ 10⁻⁰⁶	1.99 ∙ 10⁻⁰⁴
ENSG00000268199	ENSG00000268199	lncRNA	1.13429	1.51 ∙ 10⁻⁰⁶	2.00 ∙ 10⁻⁰⁴
ENSG00000279394	ENSG00000279394	TEC	1.15127	1.51 ∙ 10⁻⁰⁶	2.00 ∙ 10⁻⁰⁴
ENSG00000263159	ENSG00000263159	lncRNA	1.31591	1.54 ∙ 10⁻⁰⁶	2.03 ∙ 10⁻⁰⁴
ENSG00000288562	ENSG00000288562	lncRNA	1.61626	1.54 ∙ 10⁻⁰⁶	2.03 ∙ 10⁻⁰⁴
ENSG00000070729	CNGB1	protein_coding	1.03907	1.54 ∙ 10⁻⁰⁶	2.03 ∙ 10⁻⁰⁴
ENSG00000269535	ENSG00000269535	lncRNA	1.11862	1.56 ∙ 10⁻⁰⁶	2.04 ∙ 10⁻⁰⁴
ENSG00000236388	ITCH-AS1	lncRNA	1.27204	1.56 ∙ 10⁻⁰⁶	2.04 ∙ 10⁻⁰⁴
ENSG00000167985	SDHAF2	protein_coding	1.12614	1.56 ∙ 10⁻⁰⁶	2.04 ∙ 10⁻⁰⁴
ENSG00000123636	BAZ2B	protein_coding	0.93662	1.57 ∙ 10⁻⁰⁶	2.04 ∙ 10⁻⁰⁴
ENSG00000266664	ENSG00000266664	lncRNA	1.4019	1.57 ∙ 10⁻⁰⁶	2.04 ∙ 10⁻⁰⁴
ENSG00000255237	ENSG00000255237	lncRNA	1.28885	1.59 ∙ 10⁻⁰⁶	2.07 ∙ 10⁻⁰⁴
ENSG00000270082	ENSG00000270082	lncRNA	1.29769	1.60 ∙ 10⁻⁰⁶	2.07 ∙ 10⁻⁰⁴
ENSG00000229330	ENSG00000229330	lncRNA	1.17028	1.62 ∙ 10⁻⁰⁶	2.10 ∙ 10⁻⁰⁴
ENSG00000287463	ENSG00000287463	lncRNA	1.24623	1.63 ∙ 10⁻⁰⁶	2.10 ∙ 10⁻⁰⁴
ENSG00000276839	Metazoa_SRP	misc_RNA	1.37283	1.64 ∙ 10⁻⁰⁶	2.11 ∙ 10⁻⁰⁴
ENSG00000276102	MIR6747	miRNA	1.19405	1.64 ∙ 10⁻⁰⁶	2.11 ∙ 10⁻⁰⁴
ENSG00000225127	LINC00237	lncRNA	0.909308	1.66 ∙ 10⁻⁰⁶	2.13 ∙ 10⁻⁰⁴
ENSG00000270164	LINC01480	lncRNA	1.08377	1.67 ∙ 10⁻⁰⁶	2.13 ∙ 10⁻⁰⁴
ENSG00000286302	NEK1-AS	lncRNA	1.4206	1.67 ∙ 10⁻⁰⁶	2.13 ∙ 10⁻⁰⁴
ENSG00000203588	IGBP1-AS1	lncRNA	1.33889	1.71 ∙ 10⁻⁰⁶	2.17 ∙ 10⁻⁰⁴
ENSG00000221028	MIR1231	miRNA	1.21248	1.74 ∙ 10⁻⁰⁶	2.21 ∙ 10⁻⁰⁴
ENSG00000249790	ENSG00000249790	lncRNA	1.11359	1.76 ∙ 10⁻⁰⁶	2.22 ∙ 10⁻⁰⁴
ENSG00000268686	ENSG00000268686	lncRNA	1.19074	1.76 ∙ 10⁻⁰⁶	2.22 ∙ 10⁻⁰⁴
ENSG00000226652	PSMD10P2	transcribed_processed_pseudogene	1.13809	1.78 ∙ 10⁻⁰⁶	2.24 ∙ 10⁻⁰⁴
ENSG00000230392	ENSG00000230392	lncRNA	1.14194	1.82 ∙ 10⁻⁰⁶	2.29 ∙ 10⁻⁰⁴
ENSG00000269050	ENSG00000269050	lncRNA	1.12875	1.85 ∙ 10⁻⁰⁶	2.32 ∙ 10⁻⁰⁴
ENSG00000264317	RN7SL154P	misc_RNA	1.29921	1.85 ∙ 10⁻⁰⁶	2.32 ∙ 10⁻⁰⁴
ENSG00000267152	ENSG00000267152	lncRNA	1.14587	1.85 ∙ 10⁻⁰⁶	2.32 ∙ 10⁻⁰⁴
ENSG00000223597	LINC02142	lncRNA	1.10362	1.86 ∙ 10⁻⁰⁶	2.32 ∙ 10⁻⁰⁴
ENSG00000283522	MIR3150A	miRNA	1.2196	1.86 ∙ 10⁻⁰⁶	2.32 ∙ 10⁻⁰⁴
ENSG00000230159	ENSG00000230159	lncRNA	0.858932	1.87 ∙ 10⁻⁰⁶	2.32 ∙ 10⁻⁰⁴
ENSG00000067646	ZFY	protein_coding	0.945642	1.88 ∙ 10⁻⁰⁶	2.33 ∙ 10⁻⁰⁴
ENSG00000178586	OR6B3	protein_coding	1.266	1.89 ∙ 10⁻⁰⁶	2.34 ∙ 10⁻⁰⁴
ENSG00000236897	ENSG00000236897	lncRNA	1.20602	1.90 ∙ 10⁻⁰⁶	2.34 ∙ 10⁻⁰⁴
ENSG00000283692	ENSG00000283692	lncRNA	1.22582	1.92 ∙ 10⁻⁰⁶	2.35 ∙ 10⁻⁰⁴
ENSG00000224875	EML4-AS1	lncRNA	1.06979	1.95 ∙ 10⁻⁰⁶	2.39 ∙ 10⁻⁰⁴
ENSG00000181896	ZNF101	protein_coding	1.09766	1.96 ∙ 10⁻⁰⁶	2.40 ∙ 10⁻⁰⁴
ENSG00000278226	Metazoa_SRP	misc_RNA	1.18196	2.00 ∙ 10⁻⁰⁶	2.43 ∙ 10⁻⁰⁴
ENSG00000263072	ZNF213-AS1	lncRNA	1.05253	2.03 ∙ 10⁻⁰⁶	2.47 ∙ 10⁻⁰⁴
ENSG00000264438	RN7SL560P	misc_RNA	1.47383	2.05 ∙ 10⁻⁰⁶	2.49 ∙ 10⁻⁰⁴
ENSG00000243064	ABCC13	transcribed_unprocessed_pseudogene	0.959339	2.07 ∙ 10⁻⁰⁶	2.51 ∙ 10⁻⁰⁴
ENSG00000263321	ENSG00000263321	lncRNA	1.24944	2.11 ∙ 10⁻⁰⁶	2.55 ∙ 10⁻⁰⁴
ENSG00000231616	ENSG00000231616	lncRNA	1.06801	2.12 ∙ 10⁻⁰⁶	2.56 ∙ 10⁻⁰⁴
ENSG00000275090	RN7SL296P	misc_RNA	1.23316	2.12 ∙ 10⁻⁰⁶	2.56 ∙ 10⁻⁰⁴
ENSG00000215162	LINC00269	lncRNA	1.13301	2.17 ∙ 10⁻⁰⁶	2.61 ∙ 10⁻⁰⁴
ENSG00000227053	MUC12-AS1	lncRNA	1.17523	2.17 ∙ 10⁻⁰⁶	2.61 ∙ 10⁻⁰⁴
ENSG00000238042	LINC02257	lncRNA	1.08172	2.19 ∙ 10⁻⁰⁶	2.62 ∙ 10⁻⁰⁴
ENSG00000264814	MIR1273C	miRNA	1.64189	2.20 ∙ 10⁻⁰⁶	2.63 ∙ 10⁻⁰⁴
ENSG00000277168	Metazoa_SRP	misc_RNA	1.40554	2.21 ∙ 10⁻⁰⁶	2.64 ∙ 10⁻⁰⁴
ENSG00000283674	ENSG00000283674	lncRNA	1.07543	2.23 ∙ 10⁻⁰⁶	2.66 ∙ 10⁻⁰⁴
ENSG00000260541	ENSG00000260541	lncRNA	1.35795	2.25 ∙ 10⁻⁰⁶	2.67 ∙ 10⁻⁰⁴
ENSG00000151632	AKR1C2	protein_coding	1.05782	2.28 ∙ 10⁻⁰⁶	2.70 ∙ 10⁻⁰⁴
ENSG00000279336	ENSG00000279336	pseudogene	1.43351	2.32 ∙ 10⁻⁰⁶	2.74 ∙ 10⁻⁰⁴
ENSG00000275041	Metazoa_SRP	misc_RNA	1.32282	2.35 ∙ 10⁻⁰⁶	2.77 ∙ 10⁻⁰⁴
ENSG00000257218	GATC	protein_coding	1.08632	2.37 ∙ 10⁻⁰⁶	2.79 ∙ 10⁻⁰⁴
ENSG00000264067	ENSG00000264067	lncRNA	1.22266	2.46 ∙ 10⁻⁰⁶	2.89 ∙ 10⁻⁰⁴
ENSG00000234719	NPIPB2	protein_coding	1.06387	2.47 ∙ 10⁻⁰⁶	2.90 ∙ 10⁻⁰⁴
ENSG00000263672	RN7SL750P	misc_RNA	1.27	2.50 ∙ 10⁻⁰⁶	2.93 ∙ 10⁻⁰⁴
ENSG00000251176	ENSG00000251176	lncRNA	1.29939	2.59 ∙ 10⁻⁰⁶	3.02 ∙ 10⁻⁰⁴
ENSG00000175728	LINC02873	lncRNA	1.11751	2.60 ∙ 10⁻⁰⁶	3.03 ∙ 10⁻⁰⁴
ENSG00000277001	Metazoa_SRP	misc_RNA	1.27664	2.60 ∙ 10⁻⁰⁶	3.03 ∙ 10⁻⁰⁴
ENSG00000258426	ENSG00000258426	lncRNA	1.22557	2.61 ∙ 10⁻⁰⁶	3.03 ∙ 10⁻⁰⁴
ENSG00000258034	ENSG00000258034	lncRNA	0.907262	2.64 ∙ 10⁻⁰⁶	3.06 ∙ 10⁻⁰⁴
ENSG00000274472	Y_RNA	misc_RNA	1.55279	2.70 ∙ 10⁻⁰⁶	3.12 ∙ 10⁻⁰⁴
ENSG00000259222	ENSG00000259222	lncRNA	1.14549	2.71 ∙ 10⁻⁰⁶	3.13 ∙ 10⁻⁰⁴
ENSG00000170345	FOS	protein_coding	1.15928	2.74 ∙ 10⁻⁰⁶	3.16 ∙ 10⁻⁰⁴
ENSG00000094661	OR1I1	protein_coding	1.18258	2.76 ∙ 10⁻⁰⁶	3.17 ∙ 10⁻⁰⁴
ENSG00000276479	MIR548AZ	miRNA	1.65601	2.81 ∙ 10⁻⁰⁶	3.22 ∙ 10⁻⁰⁴
ENSG00000254985	RSF1-IT2	lncRNA	1.21628	2.90 ∙ 10⁻⁰⁶	3.31 ∙ 10⁻⁰⁴
ENSG00000274704	Metazoa_SRP	misc_RNA	1.39535	2.89 ∙ 10⁻⁰⁶	3.31 ∙ 10⁻⁰⁴
ENSG00000200246	RNA5SP263	rRNA_pseudogene	1.19521	2.96 ∙ 10⁻⁰⁶	3.37 ∙ 10⁻⁰⁴
ENSG00000264250	RN7SL835P	misc_RNA	1.74413	2.97 ∙ 10⁻⁰⁶	3.37 ∙ 10⁻⁰⁴
ENSG00000256824	ENSG00000256824	lncRNA	1.13753	3.00 ∙ 10⁻⁰⁶	3.39 ∙ 10⁻⁰⁴
ENSG00000176046	NUPR1	protein_coding	1.09811	2.99 ∙ 10⁻⁰⁶	3.39 ∙ 10⁻⁰⁴
ENSG00000264419	MIR548AC	miRNA	1.27375	3.02 ∙ 10⁻⁰⁶	3.41 ∙ 10⁻⁰⁴
ENSG00000178927	CYBC1	protein_coding	1.06405	3.08 ∙ 10⁻⁰⁶	3.46 ∙ 10⁻⁰⁴
ENSG00000227398	KIF9-AS1	lncRNA	1.05449	3.11 ∙ 10⁻⁰⁶	3.49 ∙ 10⁻⁰⁴
ENSG00000249348	UGDH-AS1	lncRNA	1.08539	3.15 ∙ 10⁻⁰⁶	3.52 ∙ 10⁻⁰⁴
ENSG00000232564	MRTFA-AS1	lncRNA	1.15772	3.15 ∙ 10⁻⁰⁶	3.52 ∙ 10⁻⁰⁴
ENSG00000184209	SNRNP35	protein_coding	1.0931	3.16 ∙ 10⁻⁰⁶	3.53 ∙ 10⁻⁰⁴
ENSG00000233157	ENSG00000233157	processed_pseudogene	0.860507	3.17 ∙ 10⁻⁰⁶	3.53 ∙ 10⁻⁰⁴
ENSG00000231724	ENSG00000231724	lncRNA	0.922488	3.18 ∙ 10⁻⁰⁶	3.53 ∙ 10⁻⁰⁴
ENSG00000226758	DISC1-IT1	lncRNA	1.30687	3.24 ∙ 10⁻⁰⁶	3.59 ∙ 10⁻⁰⁴
ENSG00000230646	KLF2P2	processed_pseudogene	1.39355	3.25 ∙ 10⁻⁰⁶	3.60 ∙ 10⁻⁰⁴
ENSG00000224910	LINC01766	lncRNA	1.07617	3.26 ∙ 10⁻⁰⁶	3.60 ∙ 10⁻⁰⁴
ENSG00000199065	MIR101-2	miRNA	0.886414	3.29 ∙ 10⁻⁰⁶	3.63 ∙ 10⁻⁰⁴
ENSG00000168538	TRAPPC11	protein_coding	0.965365	3.32 ∙ 10⁻⁰⁶	3.65 ∙ 10⁻⁰⁴
ENSG00000178150	ZNF114	protein_coding	1.06073	3.32 ∙ 10⁻⁰⁶	3.65 ∙ 10⁻⁰⁴
ENSG00000225937	PCA3	lncRNA	1.06204	3.35 ∙ 10⁻⁰⁶	3.66 ∙ 10⁻⁰⁴
ENSG00000231760	ENSG00000231760	lncRNA	1.21175	3.35 ∙ 10⁻⁰⁶	3.66 ∙ 10⁻⁰⁴
ENSG00000239840	RPL23AP72	processed_pseudogene	0.852162	3.42 ∙ 10⁻⁰⁶	3.74 ∙ 10⁻⁰⁴
ENSG00000287946	ENSG00000287946	lncRNA	1.35734	3.44 ∙ 10⁻⁰⁶	3.74 ∙ 10⁻⁰⁴
ENSG00000234638	ENSG00000234638	lncRNA	1.159	3.50 ∙ 10⁻⁰⁶	3.81 ∙ 10⁻⁰⁴
ENSG00000259380	LINC02895	lncRNA	1.0823	3.57 ∙ 10⁻⁰⁶	3.88 ∙ 10⁻⁰⁴
ENSG00000218806	ENSG00000218806	processed_pseudogene	1.13305	3.68 ∙ 10⁻⁰⁶	3.99 ∙ 10⁻⁰⁴
ENSG00000267147	LINC01842	lncRNA	1.18919	3.72 ∙ 10⁻⁰⁶	4.02 ∙ 10⁻⁰⁴
ENSG00000256098	ENSG00000256098	processed_pseudogene	0.885696	3.74 ∙ 10⁻⁰⁶	4.03 ∙ 10⁻⁰⁴
ENSG00000263883	EEF1DP7	transcribed_processed_pseudogene	0.830521	3.86 ∙ 10⁻⁰⁶	4.16 ∙ 10⁻⁰⁴
ENSG00000115750	TAF1B	protein_coding	0.934759	3.89 ∙ 10⁻⁰⁶	4.17 ∙ 10⁻⁰⁴
ENSG00000155034	FBXL18	protein_coding	1.07516	3.89 ∙ 10⁻⁰⁶	4.17 ∙ 10⁻⁰⁴
ENSG00000231542	TAB3-AS1	lncRNA	1.28496	3.94 ∙ 10⁻⁰⁶	4.22 ∙ 10⁻⁰⁴
ENSG00000259797	ENSG00000259797	lncRNA	1.17417	4.01 ∙ 10⁻⁰⁶	4.29 ∙ 10⁻⁰⁴
ENSG00000219559	ENSG00000219559	processed_pseudogene	0.860394	4.04 ∙ 10⁻⁰⁶	4.31 ∙ 10⁻⁰⁴
ENSG00000253171	ENSG00000253171	lncRNA	1.09362	4.06 ∙ 10⁻⁰⁶	4.33 ∙ 10⁻⁰⁴
ENSG00000228302	ENSG00000228302	lncRNA	1.09048	4.09 ∙ 10⁻⁰⁶	4.35 ∙ 10⁻⁰⁴
ENSG00000251550	ENSG00000251550	processed_pseudogene	0.848232	4.25 ∙ 10⁻⁰⁶	4.51 ∙ 10⁻⁰⁴
ENSG00000259515	ENSG00000259515	lncRNA	1.17614	4.26 ∙ 10⁻⁰⁶	4.51 ∙ 10⁻⁰⁴
ENSG00000253519	ENSG00000253519	lncRNA	1.23997	4.27 ∙ 10⁻⁰⁶	4.52 ∙ 10⁻⁰⁴
ENSG00000265094	ENSG00000265094	lncRNA	1.16847	4.29 ∙ 10⁻⁰⁶	4.53 ∙ 10⁻⁰⁴
ENSG00000237930	RPL31P14	processed_pseudogene	0.845605	4.30 ∙ 10⁻⁰⁶	4.54 ∙ 10⁻⁰⁴
ENSG00000286961	ENSG00000286961	lncRNA	0.896589	4.43 ∙ 10⁻⁰⁶	4.66 ∙ 10⁻⁰⁴
ENSG00000174930	VN2R1P	unitary_pseudogene	0.915949	4.46 ∙ 10⁻⁰⁶	4.69 ∙ 10⁻⁰⁴
ENSG00000184110	EIF3C	protein_coding	1.06264	4.47 ∙ 10⁻⁰⁶	4.69 ∙ 10⁻⁰⁴
ENSG00000231680	LINC02723	lncRNA	1.23031	4.48 ∙ 10⁻⁰⁶	4.69 ∙ 10⁻⁰⁴
ENSG00000267922	ENSG00000267922	lncRNA	1.19508	4.54 ∙ 10⁻⁰⁶	4.74 ∙ 10⁻⁰⁴
ENSG00000114124	GRK7	protein_coding	1.08505	4.54 ∙ 10⁻⁰⁶	4.74 ∙ 10⁻⁰⁴
ENSG00000261403	ENSG00000261403	lncRNA	1.18492	4.59 ∙ 10⁻⁰⁶	4.77 ∙ 10⁻⁰⁴
ENSG00000225394	ENSG00000225394	processed_pseudogene	0.870797	4.63 ∙ 10⁻⁰⁶	4.80 ∙ 10⁻⁰⁴
ENSG00000233705	SLC26A4-AS1	lncRNA	1.05297	4.64 ∙ 10⁻⁰⁶	4.80 ∙ 10⁻⁰⁴
ENSG00000228137	ENSG00000228137	lncRNA	1.18077	4.64 ∙ 10⁻⁰⁶	4.80 ∙ 10⁻⁰⁴
ENSG00000259474	ENSG00000259474	lncRNA	1.23841	4.66 ∙ 10⁻⁰⁶	4.80 ∙ 10⁻⁰⁴
ENSG00000276669	Metazoa_SRP	misc_RNA	1.24229	4.66 ∙ 10⁻⁰⁶	4.80 ∙ 10⁻⁰⁴
ENSG00000259242	ENSG00000259242	lncRNA	1.22891	4.74 ∙ 10⁻⁰⁶	4.88 ∙ 10⁻⁰⁴
ENSG00000188314	OR7D1P	unprocessed_pseudogene	1.19154	4.90 ∙ 10⁻⁰⁶	5.04 ∙ 10⁻⁰⁴
ENSG00000234771	SLC25A25-AS1	lncRNA	1.07074	4.92 ∙ 10⁻⁰⁶	5.05 ∙ 10⁻⁰⁴
ENSG00000188185	LINC00265	lncRNA	1.09004	4.99 ∙ 10⁻⁰⁶	5.11 ∙ 10⁻⁰⁴
ENSG00000275965	ENSG00000275965	lncRNA	0.873943	5.01 ∙ 10⁻⁰⁶	5.12 ∙ 10⁻⁰⁴
ENSG00000242973	ENSG00000242973	lncRNA	1.0981	5.04 ∙ 10⁻⁰⁶	5.14 ∙ 10⁻⁰⁴
ENSG00000204758	ENSG00000204758	lncRNA	1.06977	5.06 ∙ 10⁻⁰⁶	5.16 ∙ 10⁻⁰⁴
ENSG00000259281	LINGO1-AS2	lncRNA	0.87369	5.07 ∙ 10⁻⁰⁶	5.16 ∙ 10⁻⁰⁴
ENSG00000262265	ENSG00000262265	lncRNA	1.21274	5.11 ∙ 10⁻⁰⁶	5.19 ∙ 10⁻⁰⁴
ENSG00000279047	ENSG00000279047	lncRNA	1.0554	5.15 ∙ 10⁻⁰⁶	5.20 ∙ 10⁻⁰⁴
ENSG00000266979	LINC01180	lncRNA	1.12923	5.14 ∙ 10⁻⁰⁶	5.20 ∙ 10⁻⁰⁴
ENSG00000251666	ZNF346-IT1	lncRNA	1.20656	5.15 ∙ 10⁻⁰⁶	5.20 ∙ 10⁻⁰⁴
ENSG00000262380	ENSG00000262380	lncRNA	1.25048	5.18 ∙ 10⁻⁰⁶	5.22 ∙ 10⁻⁰⁴
ENSG00000273484	OR6R2P	unprocessed_pseudogene	1.2135	5.19 ∙ 10⁻⁰⁶	5.22 ∙ 10⁻⁰⁴
ENSG00000264047	RN7SL455P	misc_RNA	1.43692	5.22 ∙ 10⁻⁰⁶	5.24 ∙ 10⁻⁰⁴
ENSG00000277592	Metazoa_SRP	misc_RNA	1.29388	5.23 ∙ 10⁻⁰⁶	5.25 ∙ 10⁻⁰⁴
ENSG00000267795	SMIM22	protein_coding	1.06058	5.27 ∙ 10⁻⁰⁶	5.27 ∙ 10⁻⁰⁴
ENSG00000232363	ENSG00000232363	lncRNA	1.16746	5.29 ∙ 10⁻⁰⁶	5.28 ∙ 10⁻⁰⁴
ENSG00000235122	ENSG00000235122	lncRNA	1.08451	5.36 ∙ 10⁻⁰⁶	5.34 ∙ 10⁻⁰⁴
ENSG00000188162	OTOG	protein_coding	1.04276	5.41 ∙ 10⁻⁰⁶	5.38 ∙ 10⁻⁰⁴
ENSG00000278732	Metazoa_SRP	misc_RNA	1.38196	5.41 ∙ 10⁻⁰⁶	5.38 ∙ 10⁻⁰⁴
ENSG00000166503	HDGFL3	protein_coding	0.940654	5.44 ∙ 10⁻⁰⁶	5.40 ∙ 10⁻⁰⁴
ENSG00000251228	ENSG00000251228	processed_pseudogene	0.870743	5.62 ∙ 10⁻⁰⁶	5.56 ∙ 10⁻⁰⁴
ENSG00000269834	ZNF528-AS1	lncRNA	1.05969	5.66 ∙ 10⁻⁰⁶	5.60 ∙ 10⁻⁰⁴
ENSG00000267108	ENSG00000267108	lncRNA	1.17908	5.91 ∙ 10⁻⁰⁶	5.83 ∙ 10⁻⁰⁴
ENSG00000260088	DDX59-AS1	lncRNA	1.18868	5.94 ∙ 10⁻⁰⁶	5.85 ∙ 10⁻⁰⁴
ENSG00000259251	VPS13C-DT	lncRNA	1.12282	5.95 ∙ 10⁻⁰⁶	5.86 ∙ 10⁻⁰⁴
ENSG00000250025	ENSG00000250025	lncRNA	1.08631	5.98 ∙ 10⁻⁰⁶	5.87 ∙ 10⁻⁰⁴
ENSG00000262619	LINC00621	lncRNA	1.09287	6.05 ∙ 10⁻⁰⁶	5.89 ∙ 10⁻⁰⁴
ENSG00000267065	LINC02080	lncRNA	1.25504	6.02 ∙ 10⁻⁰⁶	5.89 ∙ 10⁻⁰⁴
ENSG00000171621	SPSB1	protein_coding	1.0783	6.04 ∙ 10⁻⁰⁶	5.89 ∙ 10⁻⁰⁴
ENSG00000278891	ENSG00000278891	TEC	1.22261	6.03 ∙ 10⁻⁰⁶	5.89 ∙ 10⁻⁰⁴
ENSG00000277628	Metazoa_SRP	misc_RNA	1.42948	6.01 ∙ 10⁻⁰⁶	5.89 ∙ 10⁻⁰⁴
ENSG00000227848	SUCLA2-AS1	lncRNA	1.13591	6.16 ∙ 10⁻⁰⁶	5.99 ∙ 10⁻⁰⁴
ENSG00000179820	MYADM	protein_coding	1.09436	6.24 ∙ 10⁻⁰⁶	6.06 ∙ 10⁻⁰⁴
ENSG00000237094	ENSG00000237094	transcribed_unprocessed_pseudogene	1.09401	6.28 ∙ 10⁻⁰⁶	6.08 ∙ 10⁻⁰⁴
ENSG00000244159	RPS27AP13	processed_pseudogene	0.860772	6.39 ∙ 10⁻⁰⁶	6.18 ∙ 10⁻⁰⁴
ENSG00000259669	ENSG00000259669	lncRNA	1.06971	6.44 ∙ 10⁻⁰⁶	6.22 ∙ 10⁻⁰⁴
ENSG00000225470	JPX	lncRNA	1.06267	6.51 ∙ 10⁻⁰⁶	6.28 ∙ 10⁻⁰⁴
ENSG00000254654	LINC02685	lncRNA	1.13867	6.56 ∙ 10⁻⁰⁶	6.31 ∙ 10⁻⁰⁴
ENSG00000265010	ENSG00000265010	lncRNA	1.22865	6.56 ∙ 10⁻⁰⁶	6.31 ∙ 10⁻⁰⁴
ENSG00000229500	RPL17P1	processed_pseudogene	0.842664	6.69 ∙ 10⁻⁰⁶	6.38 ∙ 10⁻⁰⁴
ENSG00000105499	PLA2G4C	protein_coding	1.04062	6.68 ∙ 10⁻⁰⁶	6.38 ∙ 10⁻⁰⁴
ENSG00000236687	ENSG00000236687	lncRNA	1.13378	6.67 ∙ 10⁻⁰⁶	6.38 ∙ 10⁻⁰⁴
ENSG00000223809	ENSG00000223809	lncRNA	1.18714	6.67 ∙ 10⁻⁰⁶	6.38 ∙ 10⁻⁰⁴
ENSG00000233268	ENSG00000233268	processed_pseudogene	0.886263	6.82 ∙ 10⁻⁰⁶	6.48 ∙ 10⁻⁰⁴
ENSG00000186910	SERPINA11	protein_coding	1.0825	6.82 ∙ 10⁻⁰⁶	6.48 ∙ 10⁻⁰⁴
ENSG00000288670	ENSG00000288670	lncRNA	1.15804	6.87 ∙ 10⁻⁰⁶	6.52 ∙ 10⁻⁰⁴
ENSG00000267197	ENSG00000267197	lncRNA	1.22934	6.91 ∙ 10⁻⁰⁶	6.54 ∙ 10⁻⁰⁴
ENSG00000261723	ENSG00000261723	lncRNA	1.14493	6.95 ∙ 10⁻⁰⁶	6.57 ∙ 10⁻⁰⁴
ENSG00000245248	USP2-AS1	lncRNA	1.05375	6.99 ∙ 10⁻⁰⁶	6.59 ∙ 10⁻⁰⁴
ENSG00000253054	RNU7-77P	snRNA	2.96014	7.00 ∙ 10⁻⁰⁶	6.59 ∙ 10⁻⁰⁴
ENSG00000264603	MIR3159	miRNA	1.32207	7.08 ∙ 10⁻⁰⁶	6.66 ∙ 10⁻⁰⁴
ENSG00000235182	ENSG00000235182	processed_pseudogene	0.769767	7.21 ∙ 10⁻⁰⁶	6.76 ∙ 10⁻⁰⁴
ENSG00000273413	ENSG00000273413	lncRNA	1.17375	7.29 ∙ 10⁻⁰⁶	6.83 ∙ 10⁻⁰⁴
ENSG00000266188	ENSG00000266188	miRNA	1.22579	7.31 ∙ 10⁻⁰⁶	6.84 ∙ 10⁻⁰⁴
ENSG00000237718	ENSG00000237718	lncRNA	1.20881	7.38 ∙ 10⁻⁰⁶	6.89 ∙ 10⁻⁰⁴
ENSG00000269480	ENSG00000269480	lncRNA	1.34251	7.53 ∙ 10⁻⁰⁶	7.02 ∙ 10⁻⁰⁴
ENSG00000133243	BTBD2	protein_coding	1.07839	7.55 ∙ 10⁻⁰⁶	7.02 ∙ 10⁻⁰⁴
ENSG00000103066	PLA2G15	protein_coding	1.05864	7.64 ∙ 10⁻⁰⁶	7.10 ∙ 10⁻⁰⁴
ENSG00000260304	ENSG00000260304	lncRNA	1.24612	7.74 ∙ 10⁻⁰⁶	7.18 ∙ 10⁻⁰⁴
ENSG00000264273	ENSG00000264273	lncRNA	1.11608	7.79 ∙ 10⁻⁰⁶	7.21 ∙ 10⁻⁰⁴
ENSG00000268870	ENSG00000268870	protein_coding	1.48264	7.80 ∙ 10⁻⁰⁶	7.22 ∙ 10⁻⁰⁴
ENSG00000252532	RNU7-193P	snRNA	1.51002	7.82 ∙ 10⁻⁰⁶	7.23 ∙ 10⁻⁰⁴
ENSG00000226601	ENSG00000226601	lncRNA	1.13185	7.92 ∙ 10⁻⁰⁶	7.30 ∙ 10⁻⁰⁴
ENSG00000214925	RPL36AP52	processed_pseudogene	0.86564	7.95 ∙ 10⁻⁰⁶	7.32 ∙ 10⁻⁰⁴
ENSG00000257636	G2E3-AS1	lncRNA	1.05958	8.00 ∙ 10⁻⁰⁶	7.35 ∙ 10⁻⁰⁴
ENSG00000268650	ENSG00000268650	lncRNA	1.09158	8.11 ∙ 10⁻⁰⁶	7.42 ∙ 10⁻⁰⁴
ENSG00000231868	ENSG00000231868	lncRNA	1.13466	8.12 ∙ 10⁻⁰⁶	7.42 ∙ 10⁻⁰⁴
ENSG00000231827	ENSG00000231827	transcribed_unprocessed_pseudogene	1.08369	8.12 ∙ 10⁻⁰⁶	7.42 ∙ 10⁻⁰⁴
ENSG00000274228	RNA5SP414	rRNA_pseudogene	1.11698	8.09 ∙ 10⁻⁰⁶	7.42 ∙ 10⁻⁰⁴
ENSG00000180438	TPRXL	transcribed_processed_pseudogene	1.08152	8.16 ∙ 10⁻⁰⁶	7.44 ∙ 10⁻⁰⁴
ENSG00000227802	DNAJB3	transcribed_processed_pseudogene	1.13477	8.30 ∙ 10⁻⁰⁶	7.55 ∙ 10⁻⁰⁴
ENSG00000203258	ENSG00000203258	lncRNA	1.14978	8.37 ∙ 10⁻⁰⁶	7.61 ∙ 10⁻⁰⁴
ENSG00000267044	ENSG00000267044	lncRNA	1.13312	8.41 ∙ 10⁻⁰⁶	7.62 ∙ 10⁻⁰⁴
ENSG00000064666	CNN2	protein_coding	1.0836	8.41 ∙ 10⁻⁰⁶	7.62 ∙ 10⁻⁰⁴
ENSG00000213700	RPL17P50	processed_pseudogene	0.835834	8.43 ∙ 10⁻⁰⁶	7.62 ∙ 10⁻⁰⁴
ENSG00000257286	ENSG00000257286	lncRNA	1.17906	8.54 ∙ 10⁻⁰⁶	7.71 ∙ 10⁻⁰⁴
ENSG00000265319	RN7SL847P	misc_RNA	1.36326	8.56 ∙ 10⁻⁰⁶	7.72 ∙ 10⁻⁰⁴
ENSG00000263987	MIR5698	miRNA	1.1615	8.76 ∙ 10⁻⁰⁶	7.89 ∙ 10⁻⁰⁴
ENSG00000258512	LINC00239	lncRNA	1.09763	8.79 ∙ 10⁻⁰⁶	7.90 ∙ 10⁻⁰⁴
ENSG00000265139	ENSG00000265139	lncRNA	1.24389	8.80 ∙ 10⁻⁰⁶	7.90 ∙ 10⁻⁰⁴
ENSG00000267265	GP6-AS1	lncRNA	1.05729	8.83 ∙ 10⁻⁰⁶	7.92 ∙ 10⁻⁰⁴
ENSG00000267054	ENSG00000267054	lncRNA	1.18473	8.95 ∙ 10⁻⁰⁶	8.00 ∙ 10⁻⁰⁴
ENSG00000225968	ELFN1	protein_coding	1.10614	8.95 ∙ 10⁻⁰⁶	8.00 ∙ 10⁻⁰⁴
ENSG00000213398	LCAT	protein_coding	1.06004	8.99 ∙ 10⁻⁰⁶	8.02 ∙ 10⁻⁰⁴
ENSG00000225578	NCBP2-AS1	lncRNA	1.1346	9.02 ∙ 10⁻⁰⁶	8.03 ∙ 10⁻⁰⁴
ENSG00000227500	SCAMP4	protein_coding	1.07832	9.05 ∙ 10⁻⁰⁶	8.04 ∙ 10⁻⁰⁴
ENSG00000260228	ENSG00000260228	lncRNA	1.10364	9.08 ∙ 10⁻⁰⁶	8.05 ∙ 10⁻⁰⁴
ENSG00000238007	ENSG00000238007	lncRNA	1.10453	9.08 ∙ 10⁻⁰⁶	8.05 ∙ 10⁻⁰⁴
ENSG00000236531	ENSG00000236531	lncRNA	1.21753	9.15 ∙ 10⁻⁰⁶	8.10 ∙ 10⁻⁰⁴
ENSG00000262179	MYMX	protein_coding	1.08515	9.19 ∙ 10⁻⁰⁶	8.12 ∙ 10⁻⁰⁴
ENSG00000252258	SNORA70	snoRNA	1.36613	9.20 ∙ 10⁻⁰⁶	8.12 ∙ 10⁻⁰⁴
ENSG00000140067	FAM181A	protein_coding	1.08301	9.22 ∙ 10⁻⁰⁶	8.12 ∙ 10⁻⁰⁴
ENSG00000277051	Metazoa_SRP	misc_RNA	1.34769	9.25 ∙ 10⁻⁰⁶	8.14 ∙ 10⁻⁰⁴
ENSG00000236830	CBR3-AS1	lncRNA	1.06698	9.35 ∙ 10⁻⁰⁶	8.21 ∙ 10⁻⁰⁴
ENSG00000073598	FNDC8	protein_coding	1.0865	9.40 ∙ 10⁻⁰⁶	8.24 ∙ 10⁻⁰⁴
ENSG00000115934	ENSG00000115934	lncRNA	1.31027	9.44 ∙ 10⁻⁰⁶	8.26 ∙ 10⁻⁰⁴
ENSG00000224029	ENSG00000224029	lncRNA	1.13281	9.50 ∙ 10⁻⁰⁶	8.31 ∙ 10⁻⁰⁴
ENSG00000282898	ENSG00000282898	lncRNA	1.12691	9.55 ∙ 10⁻⁰⁶	8.33 ∙ 10⁻⁰⁴
ENSG00000227183	HDGFP1	processed_pseudogene	0.8317	9.65 ∙ 10⁻⁰⁶	8.40 ∙ 10⁻⁰⁴
ENSG00000237604	ENSG00000237604	lncRNA	1.15562	9.65 ∙ 10⁻⁰⁶	8.40 ∙ 10⁻⁰⁴
ENSG00000261633	ENSG00000261633	lncRNA	1.14449	9.70 ∙ 10⁻⁰⁶	8.43 ∙ 10⁻⁰⁴
ENSG00000254298	ENSG00000254298	lncRNA	1.29735	9.75 ∙ 10⁻⁰⁶	8.46 ∙ 10⁻⁰⁴
ENSG00000258942	ENSG00000258942	lncRNA	1.11561	9.77 ∙ 10⁻⁰⁶	8.47 ∙ 10⁻⁰⁴
ENSG00000269609	C10orf95-AS1	lncRNA	1.05461	9.82 ∙ 10⁻⁰⁶	8.50 ∙ 10⁻⁰⁴
ENSG00000257489	ENSG00000257489	transcribed_unprocessed_pseudogene	1.07327	9.85 ∙ 10⁻⁰⁶	8.51 ∙ 10⁻⁰⁴
ENSG00000105255	FSD1	protein_coding	1.04548	9.88 ∙ 10⁻⁰⁶	8.51 ∙ 10⁻⁰⁴
ENSG00000166532	RIMKLB	protein_coding	0.954952	1.00 ∙ 10⁻⁰⁵	8.61 ∙ 10⁻⁰⁴
ENSG00000269813	ENSG00000269813	lncRNA	0.919143	1.00 ∙ 10⁻⁰⁵	8.61 ∙ 10⁻⁰⁴
ENSG00000253348	ENSG00000253348	lncRNA	1.1143	1.00 ∙ 10⁻⁰⁵	8.61 ∙ 10⁻⁰⁴
ENSG00000285697	ENSG00000285697	transcribed_unprocessed_pseudogene	1.21416	1.02 ∙ 10⁻⁰⁵	8.73 ∙ 10⁻⁰⁴
ENSG00000106436	MYL10	protein_coding	1.08795	1.03 ∙ 10⁻⁰⁵	8.79 ∙ 10⁻⁰⁴
ENSG00000063322	MED29	protein_coding	1.06588	1.04 ∙ 10⁻⁰⁵	8.88 ∙ 10⁻⁰⁴
ENSG00000272694	ENSG00000272694	lncRNA	1.12308	1.05 ∙ 10⁻⁰⁵	8.93 ∙ 10⁻⁰⁴
ENSG00000196862	RGPD4	protein_coding	0.898241	1.05 ∙ 10⁻⁰⁵	8.93 ∙ 10⁻⁰⁴
ENSG00000251688	LINC02507	lncRNA	1.06904	1.05 ∙ 10⁻⁰⁵	8.96 ∙ 10⁻⁰⁴
ENSG00000250127	LINC02108	lncRNA	1.15911	1.06 ∙ 10⁻⁰⁵	8.99 ∙ 10⁻⁰⁴
ENSG00000239579	RN7SL325P	misc_RNA	0.861992	1.06 ∙ 10⁻⁰⁵	8.99 ∙ 10⁻⁰⁴
ENSG00000260923	LINC02193	lncRNA	1.08808	1.06 ∙ 10⁻⁰⁵	8.99 ∙ 10⁻⁰⁴
ENSG00000232383	ENSG00000232383	processed_pseudogene	0.852685	1.07 ∙ 10⁻⁰⁵	9.01 ∙ 10⁻⁰⁴
ENSG00000289287	ENSG00000289287	lncRNA	1.30872	1.07 ∙ 10⁻⁰⁵	9.01 ∙ 10⁻⁰⁴
ENSG00000265728	ENSG00000265728	lncRNA	1.12572	1.08 ∙ 10⁻⁰⁵	9.03 ∙ 10⁻⁰⁴
ENSG00000200087	SNORA73B	snoRNA	1.15408	1.07 ∙ 10⁻⁰⁵	9.03 ∙ 10⁻⁰⁴
ENSG00000265170	RN7SL667P	misc_RNA	1.33518	1.07 ∙ 10⁻⁰⁵	9.03 ∙ 10⁻⁰⁴
ENSG00000234921	ENSG00000234921	lncRNA	1.11772	1.09 ∙ 10⁻⁰⁵	9.11 ∙ 10⁻⁰⁴
ENSG00000278985	ENSG00000278985	TEC	1.12852	1.09 ∙ 10⁻⁰⁵	9.15 ∙ 10⁻⁰⁴
ENSG00000256553	TRAV1-2	TR_V_gene	1.14519	1.09 ∙ 10⁻⁰⁵	9.15 ∙ 10⁻⁰⁴
ENSG00000259349	APPBP2-DT	lncRNA	1.13247	1.10 ∙ 10⁻⁰⁵	9.17 ∙ 10⁻⁰⁴
ENSG00000100336	APOL4	protein_coding	1.05422	1.10 ∙ 10⁻⁰⁵	9.18 ∙ 10⁻⁰⁴
ENSG00000215264	RPL10AP3	processed_pseudogene	0.840298	1.12 ∙ 10⁻⁰⁵	9.32 ∙ 10⁻⁰⁴
ENSG00000269799	ENSG00000269799	lncRNA	1.26837	1.13 ∙ 10⁻⁰⁵	9.35 ∙ 10⁻⁰⁴
ENSG00000139624	CERS5	protein_coding	1.03058	1.13 ∙ 10⁻⁰⁵	9.38 ∙ 10⁻⁰⁴
ENSG00000242686	PDE6B-AS1	lncRNA	1.06511	1.13 ∙ 10⁻⁰⁵	9.38 ∙ 10⁻⁰⁴
ENSG00000279114	ENSG00000279114	TEC	1.13639	1.13 ∙ 10⁻⁰⁵	9.39 ∙ 10⁻⁰⁴
ENSG00000255130	ENSG00000255130	lncRNA	0.890928	1.14 ∙ 10⁻⁰⁵	9.45 ∙ 10⁻⁰⁴
ENSG00000274841	Metazoa_SRP	misc_RNA	1.25933	1.15 ∙ 10⁻⁰⁵	9.48 ∙ 10⁻⁰⁴
ENSG00000266627	RN7SL202P	misc_RNA	1.34992	1.16 ∙ 10⁻⁰⁵	9.55 ∙ 10⁻⁰⁴
ENSG00000232611	ENSG00000232611	lncRNA	1.19808	1.16 ∙ 10⁻⁰⁵	9.56 ∙ 10⁻⁰⁴
ENSG00000168872	DDX19A	protein_coding	1.05875	1.16 ∙ 10⁻⁰⁵	9.57 ∙ 10⁻⁰⁴
ENSG00000237579	LINC01514	lncRNA	1.07117	1.19 ∙ 10⁻⁰⁵	9.75 ∙ 10⁻⁰⁴
ENSG00000283667	ENSG00000283667	lncRNA	0.922807	1.19 ∙ 10⁻⁰⁵	9.78 ∙ 10⁻⁰⁴
ENSG00000163331	DAPL1	protein_coding	1.07445	1.20 ∙ 10⁻⁰⁵	9.78 ∙ 10⁻⁰⁴
ENSG00000229983	ENSG00000229983	lncRNA	1.15905	1.20 ∙ 10⁻⁰⁵	9.84 ∙ 10⁻⁰⁴
ENSG00000144834	TAGLN3	protein_coding	1.04465	1.24 ∙ 10⁻⁰⁵	1.01 ∙ 10⁻⁰³
ENSG00000225602	MTOR-AS1	lncRNA	0.900021	1.25 ∙ 10⁻⁰⁵	1.02 ∙ 10⁻⁰³
ENSG00000275287	Metazoa_SRP	misc_RNA	1.48495	1.25 ∙ 10⁻⁰⁵	1.02 ∙ 10⁻⁰³
ENSG00000239261	RPL31P41	processed_pseudogene	0.863958	1.27 ∙ 10⁻⁰⁵	1.03 ∙ 10⁻⁰³
ENSG00000206573	THUMPD3-AS1	lncRNA	1.04222	1.27 ∙ 10⁻⁰⁵	1.03 ∙ 10⁻⁰³
ENSG00000174928	C3orf33	protein_coding	1.13294	1.28 ∙ 10⁻⁰⁵	1.04 ∙ 10⁻⁰³
ENSG00000286923	ENSG00000286923	lncRNA	1.14052	1.32 ∙ 10⁻⁰⁵	1.07 ∙ 10⁻⁰³
ENSG00000271717	ENSG00000271717	lncRNA	1.25502	1.33 ∙ 10⁻⁰⁵	1.07 ∙ 10⁻⁰³
ENSG00000143157	POGK	protein_coding	0.924556	1.33 ∙ 10⁻⁰⁵	1.07 ∙ 10⁻⁰³
ENSG00000175048	ZDHHC14	protein_coding	1.04477	1.35 ∙ 10⁻⁰⁵	1.09 ∙ 10⁻⁰³
ENSG00000268621	IGFL2-AS1	lncRNA	1.07405	1.36 ∙ 10⁻⁰⁵	1.09 ∙ 10⁻⁰³
ENSG00000236754	ENSG00000236754	lncRNA	1.13139	1.36 ∙ 10⁻⁰⁵	1.09 ∙ 10⁻⁰³
ENSG00000227516	ENSG00000227516	lncRNA	1.47277	1.36 ∙ 10⁻⁰⁵	1.09 ∙ 10⁻⁰³
ENSG00000259071	ENSG00000259071	lncRNA	1.36931	1.36 ∙ 10⁻⁰⁵	1.09 ∙ 10⁻⁰³
ENSG00000249171	ENSG00000249171	lncRNA	1.10143	1.38 ∙ 10⁻⁰⁵	1.10 ∙ 10⁻⁰³
ENSG00000237328	RAI1-AS1	lncRNA	1.1161	1.40 ∙ 10⁻⁰⁵	1.12 ∙ 10⁻⁰³
ENSG00000260635	ENSG00000260635	lncRNA	1.17077	1.41 ∙ 10⁻⁰⁵	1.12 ∙ 10⁻⁰³
ENSG00000071082	RPL31	protein_coding	0.937678	1.42 ∙ 10⁻⁰⁵	1.13 ∙ 10⁻⁰³
ENSG00000197915	HRNR	protein_coding	0.918589	1.42 ∙ 10⁻⁰⁵	1.13 ∙ 10⁻⁰³
ENSG00000174165	ZDHHC24	protein_coding	1.08191	1.44 ∙ 10⁻⁰⁵	1.14 ∙ 10⁻⁰³
ENSG00000263435	ENSG00000263435	lncRNA	0.88781	1.45 ∙ 10⁻⁰⁵	1.15 ∙ 10⁻⁰³
ENSG00000233783	ENSG00000233783	lncRNA	1.06582	1.46 ∙ 10⁻⁰⁵	1.16 ∙ 10⁻⁰³
ENSG00000255839	ENSG00000255839	lncRNA	1.20789	1.46 ∙ 10⁻⁰⁵	1.16 ∙ 10⁻⁰³
ENSG00000115942	ORC2	protein_coding	0.932421	1.48 ∙ 10⁻⁰⁵	1.17 ∙ 10⁻⁰³
ENSG00000236308	ENSG00000236308	lncRNA	1.30378	1.48 ∙ 10⁻⁰⁵	1.17 ∙ 10⁻⁰³
ENSG00000213020	ZNF611	protein_coding	1.05837	1.51 ∙ 10⁻⁰⁵	1.18 ∙ 10⁻⁰³
ENSG00000236463	LINC00427	lncRNA	0.870294	1.50 ∙ 10⁻⁰⁵	1.18 ∙ 10⁻⁰³
ENSG00000236064	ENSG00000236064	lncRNA	1.09908	1.50 ∙ 10⁻⁰⁵	1.18 ∙ 10⁻⁰³
ENSG00000262358	ENSG00000262358	lncRNA	1.20615	1.51 ∙ 10⁻⁰⁵	1.18 ∙ 10⁻⁰³
ENSG00000287894	ENSG00000287894	lncRNA	1.23881	1.50 ∙ 10⁻⁰⁵	1.18 ∙ 10⁻⁰³
ENSG00000228925	ENSG00000228925	lncRNA	1.109	1.51 ∙ 10⁻⁰⁵	1.18 ∙ 10⁻⁰³
ENSG00000226962	RAC1P6	processed_pseudogene	0.900829	1.52 ∙ 10⁻⁰⁵	1.19 ∙ 10⁻⁰³
ENSG00000112186	CAP2	protein_coding	0.952922	1.54 ∙ 10⁻⁰⁵	1.20 ∙ 10⁻⁰³
ENSG00000245059	ENSG00000245059	lncRNA	1.15827	1.57 ∙ 10⁻⁰⁵	1.22 ∙ 10⁻⁰³
ENSG00000135913	USP37	protein_coding	0.962228	1.58 ∙ 10⁻⁰⁵	1.23 ∙ 10⁻⁰³
ENSG00000273192	ENSG00000273192	lncRNA	1.26955	1.59 ∙ 10⁻⁰⁵	1.23 ∙ 10⁻⁰³
ENSG00000167775	CD320	protein_coding	1.07512	1.59 ∙ 10⁻⁰⁵	1.23 ∙ 10⁻⁰³
ENSG00000251516	ENSG00000251516	unprocessed_pseudogene	1.10455	1.60 ∙ 10⁻⁰⁵	1.24 ∙ 10⁻⁰³
ENSG00000071889	FAM3A	protein_coding	1.05898	1.60 ∙ 10⁻⁰⁵	1.24 ∙ 10⁻⁰³
ENSG00000262810	ENSG00000262810	lncRNA	1.13804	1.60 ∙ 10⁻⁰⁵	1.24 ∙ 10⁻⁰³
ENSG00000277083	PRSS3P3	transcribed_unitary_pseudogene	1.09094	1.62 ∙ 10⁻⁰⁵	1.25 ∙ 10⁻⁰³
ENSG00000201532	RNA5SP194	rRNA	1.17986	1.62 ∙ 10⁻⁰⁵	1.25 ∙ 10⁻⁰³
ENSG00000150048	CLEC1A	protein_coding	1.07171	1.63 ∙ 10⁻⁰⁵	1.25 ∙ 10⁻⁰³
ENSG00000279187	ENSG00000279187	TEC	1.22209	1.63 ∙ 10⁻⁰⁵	1.25 ∙ 10⁻⁰³
ENSG00000112837	TBX18	protein_coding	0.960308	1.64 ∙ 10⁻⁰⁵	1.26 ∙ 10⁻⁰³
ENSG00000141391	PRELID3A	protein_coding	1.06078	1.64 ∙ 10⁻⁰⁵	1.26 ∙ 10⁻⁰³
ENSG00000273725	Metazoa_SRP	misc_RNA	1.18257	1.65 ∙ 10⁻⁰⁵	1.26 ∙ 10⁻⁰³
ENSG00000269293	ZSCAN16-AS1	lncRNA	0.932659	1.65 ∙ 10⁻⁰⁵	1.26 ∙ 10⁻⁰³
ENSG00000284934	ENSG00000284934	protein_coding	1.12673	1.66 ∙ 10⁻⁰⁵	1.26 ∙ 10⁻⁰³
ENSG00000273886	Metazoa_SRP	misc_RNA	1.2877	1.66 ∙ 10⁻⁰⁵	1.26 ∙ 10⁻⁰³
ENSG00000251580	LINC02482	lncRNA	1.10879	1.67 ∙ 10⁻⁰⁵	1.27 ∙ 10⁻⁰³
ENSG00000268746	ENSG00000268746	lncRNA	1.34871	1.71 ∙ 10⁻⁰⁵	1.30 ∙ 10⁻⁰³
ENSG00000266586	ENSG00000266586	lncRNA	0.895061	1.72 ∙ 10⁻⁰⁵	1.30 ∙ 10⁻⁰³
ENSG00000266922	ENSG00000266922	lncRNA	1.27416	1.72 ∙ 10⁻⁰⁵	1.30 ∙ 10⁻⁰³
ENSG00000263800	MIR5684	miRNA	1.26469	1.72 ∙ 10⁻⁰⁵	1.30 ∙ 10⁻⁰³
ENSG00000267432	DNAH17-AS1	lncRNA	1.04816	1.73 ∙ 10⁻⁰⁵	1.31 ∙ 10⁻⁰³
ENSG00000188833	ENTPD8	protein_coding	1.0547	1.76 ∙ 10⁻⁰⁵	1.33 ∙ 10⁻⁰³
ENSG00000272968	RBAK-RBAKDN	protein_coding	1.20074	1.76 ∙ 10⁻⁰⁵	1.33 ∙ 10⁻⁰³
ENSG00000118620	ZNF430	protein_coding	1.06191	1.77 ∙ 10⁻⁰⁵	1.34 ∙ 10⁻⁰³
ENSG00000235267	ENSG00000235267	processed_pseudogene	0.850025	1.78 ∙ 10⁻⁰⁵	1.34 ∙ 10⁻⁰³
ENSG00000266445	NARF-AS1	lncRNA	1.12883	1.78 ∙ 10⁻⁰⁵	1.34 ∙ 10⁻⁰³
ENSG00000254604	ENSG00000254604	lncRNA	1.18047	1.78 ∙ 10⁻⁰⁵	1.34 ∙ 10⁻⁰³
ENSG00000113649	TCERG1	protein_coding	0.953892	1.79 ∙ 10⁻⁰⁵	1.34 ∙ 10⁻⁰³
ENSG00000274993	ENSG00000274993	lncRNA	1.06599	1.80 ∙ 10⁻⁰⁵	1.35 ∙ 10⁻⁰³
ENSG00000251951	RN7SKP34	misc_RNA	0.861386	1.81 ∙ 10⁻⁰⁵	1.35 ∙ 10⁻⁰³
ENSG00000152409	JMY	protein_coding	0.944555	1.81 ∙ 10⁻⁰⁵	1.35 ∙ 10⁻⁰³
ENSG00000248664	ENSG00000248664	lncRNA	0.926982	1.81 ∙ 10⁻⁰⁵	1.35 ∙ 10⁻⁰³
ENSG00000245213	GALNT7-DT	lncRNA	0.958361	1.82 ∙ 10⁻⁰⁵	1.35 ∙ 10⁻⁰³
ENSG00000249145	LINC02517	lncRNA	1.10551	1.82 ∙ 10⁻⁰⁵	1.35 ∙ 10⁻⁰³
ENSG00000274799	Metazoa_SRP	misc_RNA	1.2878	1.83 ∙ 10⁻⁰⁵	1.36 ∙ 10⁻⁰³
ENSG00000242370	KCNAB1-AS1	lncRNA	1.10359	1.85 ∙ 10⁻⁰⁵	1.37 ∙ 10⁻⁰³
ENSG00000288960	ENSG00000288960	lncRNA	1.1189	1.86 ∙ 10⁻⁰⁵	1.38 ∙ 10⁻⁰³
ENSG00000243075	RN7SL519P	misc_RNA	1.14351	1.86 ∙ 10⁻⁰⁵	1.38 ∙ 10⁻⁰³
ENSG00000080947	CROCCP3	transcribed_unprocessed_pseudogene	1.04556	1.87 ∙ 10⁻⁰⁵	1.38 ∙ 10⁻⁰³
ENSG00000250622	ENSG00000250622	processed_pseudogene	0.816023	1.88 ∙ 10⁻⁰⁵	1.39 ∙ 10⁻⁰³
ENSG00000272094	ENSG00000272094	lncRNA	1.25377	1.98 ∙ 10⁻⁰⁵	1.46 ∙ 10⁻⁰³
ENSG00000286355	ENSG00000286355	lncRNA	1.17401	2.00 ∙ 10⁻⁰⁵	1.47 ∙ 10⁻⁰³
ENSG00000214259	ENSG00000214259	processed_pseudogene	0.847905	2.00 ∙ 10⁻⁰⁵	1.47 ∙ 10⁻⁰³
ENSG00000219133	ENSG00000219133	processed_pseudogene	0.734364	2.01 ∙ 10⁻⁰⁵	1.47 ∙ 10⁻⁰³
ENSG00000188155	KRTAP10-6	protein_coding	1.21997	2.01 ∙ 10⁻⁰⁵	1.47 ∙ 10⁻⁰³
ENSG00000213742	ZNF337-AS1	lncRNA	1.09092	2.02 ∙ 10⁻⁰⁵	1.48 ∙ 10⁻⁰³
ENSG00000215067	ALOX12-AS1	lncRNA	1.06144	2.03 ∙ 10⁻⁰⁵	1.49 ∙ 10⁻⁰³
ENSG00000156564	LRFN2	protein_coding	1.0894	2.04 ∙ 10⁻⁰⁵	1.49 ∙ 10⁻⁰³
ENSG00000276266	ENSG00000276266	lncRNA	1.45634	2.06 ∙ 10⁻⁰⁵	1.50 ∙ 10⁻⁰³
ENSG00000254605	ENSG00000254605	lncRNA	1.12043	2.08 ∙ 10⁻⁰⁵	1.51 ∙ 10⁻⁰³
ENSG00000252514	RNU7-53P	snRNA	1.63745	2.08 ∙ 10⁻⁰⁵	1.51 ∙ 10⁻⁰³
ENSG00000163288	GABRB1	protein_coding	0.951469	2.09 ∙ 10⁻⁰⁵	1.52 ∙ 10⁻⁰³
ENSG00000252959	RNA5SP170	rRNA_pseudogene	0.880829	2.10 ∙ 10⁻⁰⁵	1.52 ∙ 10⁻⁰³
ENSG00000274008	Metazoa_SRP	misc_RNA	1.19964	2.10 ∙ 10⁻⁰⁵	1.53 ∙ 10⁻⁰³
ENSG00000231140	ENSG00000231140	lncRNA	1.37626	2.12 ∙ 10⁻⁰⁵	1.53 ∙ 10⁻⁰³
ENSG00000157765	SLC34A2	protein_coding	1.04166	2.15 ∙ 10⁻⁰⁵	1.55 ∙ 10⁻⁰³
ENSG00000261407	ENSG00000261407	lncRNA	0.914885	2.18 ∙ 10⁻⁰⁵	1.57 ∙ 10⁻⁰³
ENSG00000264474	MIR4656	miRNA	1.19357	2.18 ∙ 10⁻⁰⁵	1.57 ∙ 10⁻⁰³
ENSG00000196778	OR52K1	protein_coding	0.868433	2.20 ∙ 10⁻⁰⁵	1.58 ∙ 10⁻⁰³
ENSG00000257534	ENSG00000257534	lncRNA	1.20803	2.21 ∙ 10⁻⁰⁵	1.59 ∙ 10⁻⁰³
ENSG00000260431	ENSG00000260431	processed_pseudogene	0.849113	2.24 ∙ 10⁻⁰⁵	1.60 ∙ 10⁻⁰³
ENSG00000156802	ATAD2	protein_coding	0.951788	2.23 ∙ 10⁻⁰⁵	1.60 ∙ 10⁻⁰³
ENSG00000265737	ENSG00000265737	lncRNA	1.15729	2.24 ∙ 10⁻⁰⁵	1.60 ∙ 10⁻⁰³
ENSG00000233944	LINC00265-3P	processed_pseudogene	1.20355	2.23 ∙ 10⁻⁰⁵	1.60 ∙ 10⁻⁰³
ENSG00000164411	GJB7	protein_coding	1.08043	2.24 ∙ 10⁻⁰⁵	1.60 ∙ 10⁻⁰³
ENSG00000071967	CYBRD1	protein_coding	1.12191	2.24 ∙ 10⁻⁰⁵	1.60 ∙ 10⁻⁰³
ENSG00000229080	MTCO3P30	unprocessed_pseudogene	0.866907	2.26 ∙ 10⁻⁰⁵	1.61 ∙ 10⁻⁰³
ENSG00000262966	ENSG00000262966	lncRNA	1.11523	2.26 ∙ 10⁻⁰⁵	1.61 ∙ 10⁻⁰³
ENSG00000266717	ENSG00000266717	lncRNA	1.1619	2.26 ∙ 10⁻⁰⁵	1.61 ∙ 10⁻⁰³
ENSG00000244578	LINC01391	lncRNA	1.09866	2.28 ∙ 10⁻⁰⁵	1.62 ∙ 10⁻⁰³
ENSG00000244676	ENSG00000244676	lncRNA	1.17997	2.30 ∙ 10⁻⁰⁵	1.63 ∙ 10⁻⁰³
ENSG00000258789	ENSG00000258789	lncRNA	1.12498	2.30 ∙ 10⁻⁰⁵	1.63 ∙ 10⁻⁰³
ENSG00000265618	ENSG00000265618	lncRNA	1.19897	2.32 ∙ 10⁻⁰⁵	1.64 ∙ 10⁻⁰³
ENSG00000229122	AGBL5-IT1	lncRNA	1.16481	2.32 ∙ 10⁻⁰⁵	1.64 ∙ 10⁻⁰³
ENSG00000286573	ENSG00000286573	lncRNA	0.882372	2.34 ∙ 10⁻⁰⁵	1.65 ∙ 10⁻⁰³
ENSG00000263916	ENSG00000263916	lncRNA	1.17512	2.33 ∙ 10⁻⁰⁵	1.65 ∙ 10⁻⁰³
ENSG00000270871	ENSG00000270871	lncRNA	1.13683	2.37 ∙ 10⁻⁰⁵	1.66 ∙ 10⁻⁰³
ENSG00000264251	RN7SL819P	misc_RNA	1.35148	2.36 ∙ 10⁻⁰⁵	1.66 ∙ 10⁻⁰³
ENSG00000135124	P2RX4	protein_coding	1.04432	2.39 ∙ 10⁻⁰⁵	1.68 ∙ 10⁻⁰³
ENSG00000160202	CRYAA	protein_coding	1.22705	2.40 ∙ 10⁻⁰⁵	1.68 ∙ 10⁻⁰³
ENSG00000198785	GRIN3A	protein_coding	0.949748	2.40 ∙ 10⁻⁰⁵	1.68 ∙ 10⁻⁰³
ENSG00000227492	CHUK-DT	lncRNA	1.08116	2.41 ∙ 10⁻⁰⁵	1.68 ∙ 10⁻⁰³
ENSG00000224269	ENSG00000224269	lncRNA	0.947698	2.41 ∙ 10⁻⁰⁵	1.69 ∙ 10⁻⁰³
ENSG00000263360	RN7SL134P	misc_RNA	1.31607	2.43 ∙ 10⁻⁰⁵	1.69 ∙ 10⁻⁰³
ENSG00000182397	DNM1P46	transcribed_unprocessed_pseudogene	1.0584	2.44 ∙ 10⁻⁰⁵	1.70 ∙ 10⁻⁰³
ENSG00000228208	LINC02869	lncRNA	1.08766	2.44 ∙ 10⁻⁰⁵	1.70 ∙ 10⁻⁰³
ENSG00000250098	ENSG00000250098	lncRNA	1.22273	2.44 ∙ 10⁻⁰⁵	1.70 ∙ 10⁻⁰³
ENSG00000254806	SYS1-DBNDD2	protein_coding	1.42314	2.44 ∙ 10⁻⁰⁵	1.70 ∙ 10⁻⁰³
ENSG00000224635	ENSG00000224635	lncRNA	1.10233	2.46 ∙ 10⁻⁰⁵	1.71 ∙ 10⁻⁰³
ENSG00000227220	CCN2-AS1	lncRNA	0.886786	2.49 ∙ 10⁻⁰⁵	1.72 ∙ 10⁻⁰³
ENSG00000256314	ENSG00000256314	lncRNA	1.14215	2.49 ∙ 10⁻⁰⁵	1.72 ∙ 10⁻⁰³
ENSG00000163467	TSACC	protein_coding	1.07659	2.48 ∙ 10⁻⁰⁵	1.72 ∙ 10⁻⁰³
ENSG00000241015	TPM3P9	transcribed_processed_pseudogene	0.913787	2.50 ∙ 10⁻⁰⁵	1.72 ∙ 10⁻⁰³
ENSG00000261094	ENSG00000261094	lncRNA	1.09275	2.50 ∙ 10⁻⁰⁵	1.72 ∙ 10⁻⁰³
ENSG00000275696	Metazoa_SRP	misc_RNA	1.31793	2.50 ∙ 10⁻⁰⁵	1.72 ∙ 10⁻⁰³
ENSG00000261259	ENSG00000261259	transcribed_processed_pseudogene	1.31836	2.51 ∙ 10⁻⁰⁵	1.73 ∙ 10⁻⁰³
ENSG00000229797	ENSG00000229797	lncRNA	1.11463	2.56 ∙ 10⁻⁰⁵	1.76 ∙ 10⁻⁰³
ENSG00000250742	LINC02381	lncRNA	1.0663	2.58 ∙ 10⁻⁰⁵	1.77 ∙ 10⁻⁰³
ENSG00000037241	RPL26L1	protein_coding	0.921643	2.61 ∙ 10⁻⁰⁵	1.79 ∙ 10⁻⁰³
ENSG00000151327	FAM177A1	protein_coding	1.04524	2.62 ∙ 10⁻⁰⁵	1.79 ∙ 10⁻⁰³
ENSG00000141873	SLC39A3	protein_coding	1.07539	2.62 ∙ 10⁻⁰⁵	1.79 ∙ 10⁻⁰³
ENSG00000234083	ENSG00000234083	lncRNA	1.11411	2.63 ∙ 10⁻⁰⁵	1.80 ∙ 10⁻⁰³
ENSG00000259953	ENSG00000259953	lncRNA	1.1073	2.64 ∙ 10⁻⁰⁵	1.80 ∙ 10⁻⁰³
ENSG00000227083	ENSG00000227083	lncRNA	1.14725	2.65 ∙ 10⁻⁰⁵	1.80 ∙ 10⁻⁰³
ENSG00000276746	Metazoa_SRP	misc_RNA	1.28001	2.67 ∙ 10⁻⁰⁵	1.81 ∙ 10⁻⁰³
ENSG00000272027	ENSG00000272027	lncRNA	1.09974	2.68 ∙ 10⁻⁰⁵	1.82 ∙ 10⁻⁰³
ENSG00000124159	MATN4	protein_coding	1.07957	2.67 ∙ 10⁻⁰⁵	1.82 ∙ 10⁻⁰³
ENSG00000260850	ENSG00000260850	lncRNA	1.05717	2.68 ∙ 10⁻⁰⁵	1.82 ∙ 10⁻⁰³
ENSG00000164512	ANKRD55	protein_coding	1.04718	2.74 ∙ 10⁻⁰⁵	1.85 ∙ 10⁻⁰³
ENSG00000227617	CERS6-AS1	lncRNA	1.05383	2.73 ∙ 10⁻⁰⁵	1.85 ∙ 10⁻⁰³
ENSG00000254091	ENSG00000254091	processed_pseudogene	0.872441	2.75 ∙ 10⁻⁰⁵	1.86 ∙ 10⁻⁰³
ENSG00000009413	REV3L	protein_coding	0.96507	2.75 ∙ 10⁻⁰⁵	1.86 ∙ 10⁻⁰³
ENSG00000276588	RN7SL322P	misc_RNA	1.20498	2.76 ∙ 10⁻⁰⁵	1.86 ∙ 10⁻⁰³
ENSG00000274499	ENSG00000274499	transcribed_processed_pseudogene	0.889848	2.78 ∙ 10⁻⁰⁵	1.87 ∙ 10⁻⁰³
ENSG00000250950	ENSG00000250950	lncRNA	1.17173	2.77 ∙ 10⁻⁰⁵	1.87 ∙ 10⁻⁰³
ENSG00000167925	GHDC	protein_coding	1.04792	2.78 ∙ 10⁻⁰⁵	1.87 ∙ 10⁻⁰³
ENSG00000249604	ENSG00000249604	lncRNA	1.11491	2.81 ∙ 10⁻⁰⁵	1.88 ∙ 10⁻⁰³
ENSG00000264071	RN7SL531P	misc_RNA	1.27399	2.82 ∙ 10⁻⁰⁵	1.89 ∙ 10⁻⁰³
ENSG00000213261	EEF1B2P6	processed_pseudogene	0.860598	2.87 ∙ 10⁻⁰⁵	1.92 ∙ 10⁻⁰³
ENSG00000229833	PET100	protein_coding	0.924964	2.87 ∙ 10⁻⁰⁵	1.92 ∙ 10⁻⁰³
ENSG00000160404	TOR2A	protein_coding	1.05976	2.89 ∙ 10⁻⁰⁵	1.92 ∙ 10⁻⁰³
ENSG00000254330	ENSG00000254330	lncRNA	1.06355	2.89 ∙ 10⁻⁰⁵	1.92 ∙ 10⁻⁰³
ENSG00000260257	ENSG00000260257	lncRNA	1.24857	2.88 ∙ 10⁻⁰⁵	1.92 ∙ 10⁻⁰³
ENSG00000226884	RPS29P10	processed_pseudogene	0.818144	2.90 ∙ 10⁻⁰⁵	1.93 ∙ 10⁻⁰³
ENSG00000115641	FHL2	protein_coding	1.05776	2.91 ∙ 10⁻⁰⁵	1.93 ∙ 10⁻⁰³
ENSG00000249201	CTD-3080P12,3	lncRNA	1.05537	2.91 ∙ 10⁻⁰⁵	1.93 ∙ 10⁻⁰³
ENSG00000265073	ENSG00000265073	lncRNA	1.12015	2.90 ∙ 10⁻⁰⁵	1.93 ∙ 10⁻⁰³
ENSG00000268756	ENSG00000268756	lncRNA	1.17287	2.94 ∙ 10⁻⁰⁵	1.95 ∙ 10⁻⁰³
ENSG00000201846	RNA5SP166	rRNA_pseudogene	1.12196	2.95 ∙ 10⁻⁰⁵	1.95 ∙ 10⁻⁰³
ENSG00000229578	LINC00358	lncRNA	0.925841	2.97 ∙ 10⁻⁰⁵	1.96 ∙ 10⁻⁰³
ENSG00000205794	ENSG00000205794	transcribed_processed_pseudogene	1.12647	2.97 ∙ 10⁻⁰⁵	1.96 ∙ 10⁻⁰³
ENSG00000242086	MUC20-OT1	lncRNA	1.03417	2.97 ∙ 10⁻⁰⁵	1.96 ∙ 10⁻⁰³
ENSG00000186625	KATNA1	protein_coding	0.937961	2.99 ∙ 10⁻⁰⁵	1.97 ∙ 10⁻⁰³
ENSG00000174951	FUT1	protein_coding	1.07255	3.02 ∙ 10⁻⁰⁵	1.99 ∙ 10⁻⁰³
ENSG00000281398	SNHG4	lncRNA	1.05585	3.05 ∙ 10⁻⁰⁵	2.01 ∙ 10⁻⁰³
ENSG00000228242	XPC-AS1	lncRNA	1.03781	3.07 ∙ 10⁻⁰⁵	2.01 ∙ 10⁻⁰³
ENSG00000132507	EIF5A	protein_coding	0.940537	3.07 ∙ 10⁻⁰⁵	2.02 ∙ 10⁻⁰³
ENSG00000247903	ENSG00000247903	lncRNA	1.13814	3.08 ∙ 10⁻⁰⁵	2.02 ∙ 10⁻⁰³
ENSG00000135314	KHDC1	protein_coding	1.08688	3.08 ∙ 10⁻⁰⁵	2.02 ∙ 10⁻⁰³
ENSG00000279962	ENSG00000279962	TEC	1.40034	3.10 ∙ 10⁻⁰⁵	2.03 ∙ 10⁻⁰³
ENSG00000260340	LINC02176	lncRNA	1.12564	3.13 ∙ 10⁻⁰⁵	2.04 ∙ 10⁻⁰³
ENSG00000253022	RNU6-731P	snRNA	1.13773	3.16 ∙ 10⁻⁰⁵	2.06 ∙ 10⁻⁰³
ENSG00000272523	LINC01023	lncRNA	1.12754	3.23 ∙ 10⁻⁰⁵	2.10 ∙ 10⁻⁰³
ENSG00000230100	ENSG00000230100	lncRNA	1.14712	3.24 ∙ 10⁻⁰⁵	2.11 ∙ 10⁻⁰³
ENSG00000273913	Metazoa_SRP	misc_RNA	1.42766	3.24 ∙ 10⁻⁰⁵	2.11 ∙ 10⁻⁰³
ENSG00000223628	ENSG00000223628	processed_pseudogene	0.827569	3.25 ∙ 10⁻⁰⁵	2.11 ∙ 10⁻⁰³
ENSG00000274466	MIR1273H	miRNA	1.34659	3.25 ∙ 10⁻⁰⁵	2.11 ∙ 10⁻⁰³
ENSG00000230005	SNAP47-AS1	lncRNA	1.11921	3.26 ∙ 10⁻⁰⁵	2.11 ∙ 10⁻⁰³
ENSG00000255284	ENSG00000255284	lncRNA	1.0872	3.28 ∙ 10⁻⁰⁵	2.12 ∙ 10⁻⁰³
ENSG00000265005	MIR548W	miRNA	1.60582	3.29 ∙ 10⁻⁰⁵	2.12 ∙ 10⁻⁰³
ENSG00000279311	ENSG00000279311	TEC	1.15538	3.32 ∙ 10⁻⁰⁵	2.14 ∙ 10⁻⁰³
ENSG00000259363	ENSG00000259363	lncRNA	1.09614	3.33 ∙ 10⁻⁰⁵	2.15 ∙ 10⁻⁰³
ENSG00000214189	ZNF788P	transcribed_unprocessed_pseudogene	1.06913	3.34 ∙ 10⁻⁰⁵	2.15 ∙ 10⁻⁰³
ENSG00000275152	CCL16	protein_coding	1.06294	3.34 ∙ 10⁻⁰⁵	2.15 ∙ 10⁻⁰³
ENSG00000215193	PEX26	protein_coding	1.07246	3.35 ∙ 10⁻⁰⁵	2.15 ∙ 10⁻⁰³
ENSG00000265392	MIR4252	miRNA	1.28188	3.35 ∙ 10⁻⁰⁵	2.15 ∙ 10⁻⁰³
ENSG00000197969	VPS13A	protein_coding	0.961828	3.39 ∙ 10⁻⁰⁵	2.17 ∙ 10⁻⁰³
ENSG00000266308	RN7SL510P	misc_RNA	1.22205	3.40 ∙ 10⁻⁰⁵	2.17 ∙ 10⁻⁰³
ENSG00000253386	IGHVII-49-1	IG_V_pseudogene	1.17638	3.44 ∙ 10⁻⁰⁵	2.20 ∙ 10⁻⁰³
ENSG00000188825	LINC00910	lncRNA	1.03938	3.46 ∙ 10⁻⁰⁵	2.21 ∙ 10⁻⁰³
ENSG00000253452	ENSG00000253452	lncRNA	1.0765	3.48 ∙ 10⁻⁰⁵	2.22 ∙ 10⁻⁰³
ENSG00000255928	ENSG00000255928	lncRNA	1.1402	3.48 ∙ 10⁻⁰⁵	2.22 ∙ 10⁻⁰³
ENSG00000285587	ENSG00000285587	lncRNA	1.11624	3.54 ∙ 10⁻⁰⁵	2.26 ∙ 10⁻⁰³
ENSG00000256973	ENSG00000256973	lncRNA	1.16736	3.56 ∙ 10⁻⁰⁵	2.26 ∙ 10⁻⁰³
ENSG00000285860	ENSG00000285860	lncRNA	1.32325	3.58 ∙ 10⁻⁰⁵	2.27 ∙ 10⁻⁰³
ENSG00000221869	CEBPD	protein_coding	1.11056	3.58 ∙ 10⁻⁰⁵	2.27 ∙ 10⁻⁰³
ENSG00000178654	PPIAP33	processed_pseudogene	0.795202	3.71 ∙ 10⁻⁰⁵	2.34 ∙ 10⁻⁰³
ENSG00000130701	RBBP8NL	protein_coding	1.05234	3.70 ∙ 10⁻⁰⁵	2.34 ∙ 10⁻⁰³
ENSG00000272106	ENSG00000272106	lncRNA	0.877806	3.71 ∙ 10⁻⁰⁵	2.34 ∙ 10⁻⁰³
ENSG00000234717	TMEM212-AS1	lncRNA	1.14049	3.71 ∙ 10⁻⁰⁵	2.34 ∙ 10⁻⁰³
ENSG00000256563	NANOGNBP2	processed_pseudogene	1.18959	3.70 ∙ 10⁻⁰⁵	2.34 ∙ 10⁻⁰³
ENSG00000264400	RN7SL491P	misc_RNA	1.33434	3.71 ∙ 10⁻⁰⁵	2.34 ∙ 10⁻⁰³
ENSG00000267213	DPY19L3-DT	lncRNA	1.06269	3.73 ∙ 10⁻⁰⁵	2.35 ∙ 10⁻⁰³
ENSG00000202164	RNA5SP117	rRNA_pseudogene	0.846992	3.75 ∙ 10⁻⁰⁵	2.36 ∙ 10⁻⁰³
ENSG00000262623	ENSG00000262623	processed_pseudogene	0.87274	3.77 ∙ 10⁻⁰⁵	2.36 ∙ 10⁻⁰³
ENSG00000269085	ENSG00000269085	lncRNA	1.21226	3.76 ∙ 10⁻⁰⁵	2.36 ∙ 10⁻⁰³
ENSG00000254907	ENSG00000254907	lncRNA	1.0613	3.82 ∙ 10⁻⁰⁵	2.40 ∙ 10⁻⁰³
ENSG00000153563	CD8A	protein_coding	1.07828	3.83 ∙ 10⁻⁰⁵	2.40 ∙ 10⁻⁰³
ENSG00000229299	ZBTB46-AS2	lncRNA	1.09643	3.85 ∙ 10⁻⁰⁵	2.41 ∙ 10⁻⁰³
ENSG00000231714	ENSG00000231714	lncRNA	1.17588	3.85 ∙ 10⁻⁰⁵	2.41 ∙ 10⁻⁰³
ENSG00000229212	ENSG00000229212	transcribed_unprocessed_pseudogene	0.853738	3.87 ∙ 10⁻⁰⁵	2.42 ∙ 10⁻⁰³
ENSG00000266955	ENSG00000266955	lncRNA	1.19495	3.90 ∙ 10⁻⁰⁵	2.43 ∙ 10⁻⁰³
ENSG00000235389	ENSG00000235389	lncRNA	1.19773	3.94 ∙ 10⁻⁰⁵	2.45 ∙ 10⁻⁰³
ENSG00000277385	Metazoa_SRP	misc_RNA	1.30697	3.93 ∙ 10⁻⁰⁵	2.45 ∙ 10⁻⁰³
ENSG00000265418	MIR4261	miRNA	1.21961	3.97 ∙ 10⁻⁰⁵	2.47 ∙ 10⁻⁰³
ENSG00000267212	ENSG00000267212	lncRNA	1.23587	3.98 ∙ 10⁻⁰⁵	2.47 ∙ 10⁻⁰³
ENSG00000237085	ENSG00000237085	processed_pseudogene	0.644222	4.00 ∙ 10⁻⁰⁵	2.48 ∙ 10⁻⁰³
ENSG00000265641	MIR3929	miRNA	1.18513	4.01 ∙ 10⁻⁰⁵	2.48 ∙ 10⁻⁰³
ENSG00000261663	ENSG00000261663	lncRNA	1.11682	4.02 ∙ 10⁻⁰⁵	2.49 ∙ 10⁻⁰³
ENSG00000181894	ZNF329	protein_coding	1.05898	4.05 ∙ 10⁻⁰⁵	2.50 ∙ 10⁻⁰³
ENSG00000203362	POLH-AS1	lncRNA	1.10829	4.07 ∙ 10⁻⁰⁵	2.52 ∙ 10⁻⁰³
ENSG00000258355	ENSG00000258355	lncRNA	1.14782	4.12 ∙ 10⁻⁰⁵	2.54 ∙ 10⁻⁰³
ENSG00000201476	RNA5SP353	rRNA_pseudogene	1.22639	4.13 ∙ 10⁻⁰⁵	2.55 ∙ 10⁻⁰³
ENSG00000050344	NFE2L3	protein_coding	0.947989	4.14 ∙ 10⁻⁰⁵	2.55 ∙ 10⁻⁰³
ENSG00000258598	ENSG00000258598	lncRNA	1.09516	4.15 ∙ 10⁻⁰⁵	2.55 ∙ 10⁻⁰³
ENSG00000130600	H19	lncRNA	0.869239	4.16 ∙ 10⁻⁰⁵	2.55 ∙ 10⁻⁰³
ENSG00000197808	ZNF461	protein_coding	1.04333	4.16 ∙ 10⁻⁰⁵	2.55 ∙ 10⁻⁰³
ENSG00000075702	WDR62	protein_coding	1.03411	4.20 ∙ 10⁻⁰⁵	2.57 ∙ 10⁻⁰³
ENSG00000135245	HILPDA	protein_coding	1.13607	4.20 ∙ 10⁻⁰⁵	2.57 ∙ 10⁻⁰³
ENSG00000242599	CSAG4	transcribed_unprocessed_pseudogene	1.11483	4.23 ∙ 10⁻⁰⁵	2.59 ∙ 10⁻⁰³
ENSG00000213402	PTPRCAP	protein_coding	0.671098	4.23 ∙ 10⁻⁰⁵	2.59 ∙ 10⁻⁰³
ENSG00000260957	ENSG00000260957	lncRNA	1.2151	4.24 ∙ 10⁻⁰⁵	2.59 ∙ 10⁻⁰³
ENSG00000260796	ENSG00000260796	lncRNA	1.15202	4.26 ∙ 10⁻⁰⁵	2.60 ∙ 10⁻⁰³
ENSG00000267583	ENSG00000267583	lncRNA	1.10816	4.28 ∙ 10⁻⁰⁵	2.60 ∙ 10⁻⁰³
ENSG00000267537	ENSG00000267537	lncRNA	1.20419	4.27 ∙ 10⁻⁰⁵	2.60 ∙ 10⁻⁰³
ENSG00000263635	ENSG00000263635	lncRNA	1.11483	4.29 ∙ 10⁻⁰⁵	2.61 ∙ 10⁻⁰³
ENSG00000249931	GOLGA8K	protein_coding	1.10918	4.33 ∙ 10⁻⁰⁵	2.63 ∙ 10⁻⁰³
ENSG00000201679	SNORD115-15	snoRNA	0.827264	4.36 ∙ 10⁻⁰⁵	2.64 ∙ 10⁻⁰³
ENSG00000177418	ENSG00000177418	processed_pseudogene	0.849819	4.37 ∙ 10⁻⁰⁵	2.64 ∙ 10⁻⁰³
ENSG00000167088	SNRPD1	protein_coding	0.932487	4.37 ∙ 10⁻⁰⁵	2.64 ∙ 10⁻⁰³
ENSG00000063176	SPHK2	protein_coding	1.03591	4.37 ∙ 10⁻⁰⁵	2.64 ∙ 10⁻⁰³
ENSG00000203485	INF2	protein_coding	1.05565	4.36 ∙ 10⁻⁰⁵	2.64 ∙ 10⁻⁰³
ENSG00000179331	RAB39A	protein_coding	1.07836	4.35 ∙ 10⁻⁰⁵	2.64 ∙ 10⁻⁰³
ENSG00000278771	RN7SL3	misc_RNA	1.41275	4.35 ∙ 10⁻⁰⁵	2.64 ∙ 10⁻⁰³
ENSG00000166546	BEAN1	protein_coding	1.04206	4.40 ∙ 10⁻⁰⁵	2.64 ∙ 10⁻⁰³
ENSG00000201035	RNA5SP469	rRNA_pseudogene	1.12622	4.39 ∙ 10⁻⁰⁵	2.64 ∙ 10⁻⁰³
ENSG00000264825	ENSG00000264825	lncRNA	1.1566	4.41 ∙ 10⁻⁰⁵	2.65 ∙ 10⁻⁰³
ENSG00000233901	LINC01503	lncRNA	1.05622	4.42 ∙ 10⁻⁰⁵	2.65 ∙ 10⁻⁰³
ENSG00000286123	ENSG00000286123	lncRNA	1.1356	4.42 ∙ 10⁻⁰⁵	2.65 ∙ 10⁻⁰³
ENSG00000266598	ENSG00000266598	lncRNA	1.13478	4.43 ∙ 10⁻⁰⁵	2.66 ∙ 10⁻⁰³
ENSG00000261708	DNM1P32	unprocessed_pseudogene	1.37666	4.45 ∙ 10⁻⁰⁵	2.66 ∙ 10⁻⁰³
ENSG00000261714	ENSG00000261714	processed_pseudogene	0.868289	4.47 ∙ 10⁻⁰⁵	2.67 ∙ 10⁻⁰³
ENSG00000271550	BNIP3P11	processed_pseudogene	1.13377	4.49 ∙ 10⁻⁰⁵	2.68 ∙ 10⁻⁰³
ENSG00000238685	ENSG00000238685	snoRNA	1.16359	4.49 ∙ 10⁻⁰⁵	2.68 ∙ 10⁻⁰³
ENSG00000228482	LINC01713	lncRNA	1.09508	4.52 ∙ 10⁻⁰⁵	2.69 ∙ 10⁻⁰³
ENSG00000250632	LINC02171	lncRNA	1.12464	4.54 ∙ 10⁻⁰⁵	2.70 ∙ 10⁻⁰³
ENSG00000234272	RPL30P2	processed_pseudogene	0.851945	4.60 ∙ 10⁻⁰⁵	2.73 ∙ 10⁻⁰³
ENSG00000181333	HEPHL1	protein_coding	0.961375	4.62 ∙ 10⁻⁰⁵	2.74 ∙ 10⁻⁰³
ENSG00000125450	NUP85	protein_coding	1.03197	4.65 ∙ 10⁻⁰⁵	2.76 ∙ 10⁻⁰³
ENSG00000253506	NACA2	protein_coding	0.752194	4.66 ∙ 10⁻⁰⁵	2.76 ∙ 10⁻⁰³
ENSG00000125931	CITED1	protein_coding	1.06916	4.67 ∙ 10⁻⁰⁵	2.76 ∙ 10⁻⁰³
ENSG00000227373	RABGAP1L-DT	lncRNA	1.06646	4.73 ∙ 10⁻⁰⁵	2.80 ∙ 10⁻⁰³
ENSG00000235385	LINC02154	lncRNA	1.08959	4.75 ∙ 10⁻⁰⁵	2.80 ∙ 10⁻⁰³
ENSG00000236580	ENSG00000236580	processed_pseudogene	0.871156	4.79 ∙ 10⁻⁰⁵	2.82 ∙ 10⁻⁰³
ENSG00000260778	MIR3677HG	lncRNA	1.09422	4.79 ∙ 10⁻⁰⁵	2.82 ∙ 10⁻⁰³
ENSG00000271958	ENSG00000271958	lncRNA	1.254	4.80 ∙ 10⁻⁰⁵	2.82 ∙ 10⁻⁰³
ENSG00000176054	RPL23P2	processed_pseudogene	0.807704	4.83 ∙ 10⁻⁰⁵	2.84 ∙ 10⁻⁰³
ENSG00000196136	SERPINA3	protein_coding	0.913184	4.83 ∙ 10⁻⁰⁵	2.84 ∙ 10⁻⁰³
ENSG00000267239	ENSG00000267239	lncRNA	1.10594	4.83 ∙ 10⁻⁰⁵	2.84 ∙ 10⁻⁰³
ENSG00000236199	ENSG00000236199	lncRNA	1.14227	4.89 ∙ 10⁻⁰⁵	2.87 ∙ 10⁻⁰³
ENSG00000167815	PRDX2	protein_coding	0.799454	4.94 ∙ 10⁻⁰⁵	2.89 ∙ 10⁻⁰³
ENSG00000228413	ENSG00000228413	processed_pseudogene	1.16543	4.94 ∙ 10⁻⁰⁵	2.89 ∙ 10⁻⁰³
ENSG00000236848	RPL23AP95	processed_pseudogene	0.738847	4.97 ∙ 10⁻⁰⁵	2.90 ∙ 10⁻⁰³
ENSG00000237169	RPL12P27	processed_pseudogene	0.834979	4.97 ∙ 10⁻⁰⁵	2.90 ∙ 10⁻⁰³
ENSG00000160013	PTGIR	protein_coding	1.06941	4.97 ∙ 10⁻⁰⁵	2.90 ∙ 10⁻⁰³
ENSG00000257696	UHRF1BP1L-DT	lncRNA	1.15299	5.03 ∙ 10⁻⁰⁵	2.93 ∙ 10⁻⁰³
ENSG00000239527	RPS23P7	processed_pseudogene	0.814829	5.04 ∙ 10⁻⁰⁵	2.94 ∙ 10⁻⁰³
ENSG00000106113	CRHR2	protein_coding	1.04406	5.06 ∙ 10⁻⁰⁵	2.94 ∙ 10⁻⁰³
ENSG00000207773	MIR642A	miRNA	0.87873	5.10 ∙ 10⁻⁰⁵	2.96 ∙ 10⁻⁰³
ENSG00000223819	PPIAP89	processed_pseudogene	0.862815	5.10 ∙ 10⁻⁰⁵	2.96 ∙ 10⁻⁰³
ENSG00000267099	NTF6G	unprocessed_pseudogene	1.16739	5.15 ∙ 10⁻⁰⁵	2.99 ∙ 10⁻⁰³
ENSG00000124664	SPDEF	protein_coding	1.09515	5.17 ∙ 10⁻⁰⁵	2.99 ∙ 10⁻⁰³
ENSG00000137492	THAP12	protein_coding	0.949	5.23 ∙ 10⁻⁰⁵	3.02 ∙ 10⁻⁰³
ENSG00000232192	KIF26B-AS1	lncRNA	1.07093	5.23 ∙ 10⁻⁰⁵	3.02 ∙ 10⁻⁰³
ENSG00000122687	MRM2	protein_coding	1.13598	5.23 ∙ 10⁻⁰⁵	3.02 ∙ 10⁻⁰³
ENSG00000167747	C19orf48	transcribed_unitary_pseudogene	1.0489	5.27 ∙ 10⁻⁰⁵	3.04 ∙ 10⁻⁰³
ENSG00000265800	ENSG00000265800	lncRNA	1.25911	5.29 ∙ 10⁻⁰⁵	3.05 ∙ 10⁻⁰³
ENSG00000250999	ENSG00000250999	lncRNA	1.12089	5.31 ∙ 10⁻⁰⁵	3.06 ∙ 10⁻⁰³
ENSG00000281613	ENSG00000281613	protein_coding	1.14174	5.31 ∙ 10⁻⁰⁵	3.06 ∙ 10⁻⁰³
ENSG00000267734	ENSG00000267734	lncRNA	1.17137	5.32 ∙ 10⁻⁰⁵	3.06 ∙ 10⁻⁰³
ENSG00000289608	ENSG00000289608	lncRNA	0.859521	5.39 ∙ 10⁻⁰⁵	3.09 ∙ 10⁻⁰³
ENSG00000215403	LL22NC01-81G9,3	lncRNA	1.13372	5.41 ∙ 10⁻⁰⁵	3.10 ∙ 10⁻⁰³
ENSG00000227062	ENSG00000227062	processed_pseudogene	0.856457	5.42 ∙ 10⁻⁰⁵	3.10 ∙ 10⁻⁰³
ENSG00000179818	PCBP1-AS1	lncRNA	1.03324	5.41 ∙ 10⁻⁰⁵	3.10 ∙ 10⁻⁰³
ENSG00000114416	FXR1	protein_coding	0.928323	5.47 ∙ 10⁻⁰⁵	3.13 ∙ 10⁻⁰³
ENSG00000274317	LINC02334	lncRNA	1.0714	5.56 ∙ 10⁻⁰⁵	3.17 ∙ 10⁻⁰³
ENSG00000251307	CCNO-DT	lncRNA	1.08462	5.55 ∙ 10⁻⁰⁵	3.17 ∙ 10⁻⁰³
ENSG00000249474	ENSG00000249474	lncRNA	1.16625	5.55 ∙ 10⁻⁰⁵	3.17 ∙ 10⁻⁰³
ENSG00000234694	CDC20-DT	lncRNA	1.10102	5.58 ∙ 10⁻⁰⁵	3.18 ∙ 10⁻⁰³
ENSG00000117472	TSPAN1	protein_coding	1.05131	5.59 ∙ 10⁻⁰⁵	3.18 ∙ 10⁻⁰³
ENSG00000178409	BEND3	protein_coding	0.933664	5.61 ∙ 10⁻⁰⁵	3.19 ∙ 10⁻⁰³
ENSG00000260259	LINC02166	lncRNA	1.12693	5.62 ∙ 10⁻⁰⁵	3.19 ∙ 10⁻⁰³
ENSG00000151923	TIAL1	protein_coding	0.950068	5.63 ∙ 10⁻⁰⁵	3.19 ∙ 10⁻⁰³
ENSG00000214093	ENSG00000214093	processed_pseudogene	0.822329	5.64 ∙ 10⁻⁰⁵	3.20 ∙ 10⁻⁰³
ENSG00000197568	HHLA3	lncRNA	1.07351	5.65 ∙ 10⁻⁰⁵	3.20 ∙ 10⁻⁰³
ENSG00000271335	CCNY-AS1	lncRNA	1.07279	5.68 ∙ 10⁻⁰⁵	3.21 ∙ 10⁻⁰³
ENSG00000255067	ENSG00000255067	lncRNA	1.25861	5.69 ∙ 10⁻⁰⁵	3.21 ∙ 10⁻⁰³
ENSG00000267277	ENSG00000267277	lncRNA	1.17081	5.74 ∙ 10⁻⁰⁵	3.24 ∙ 10⁻⁰³
ENSG00000231274	SBK3	protein_coding	1.07234	5.75 ∙ 10⁻⁰⁵	3.24 ∙ 10⁻⁰³
ENSG00000223523	ENSG00000223523	lncRNA	1.06812	5.75 ∙ 10⁻⁰⁵	3.24 ∙ 10⁻⁰³
ENSG00000236676	ENSG00000236676	lncRNA	1.07888	5.79 ∙ 10⁻⁰⁵	3.25 ∙ 10⁻⁰³
ENSG00000237003	ENSG00000237003	processed_pseudogene	0.837979	5.79 ∙ 10⁻⁰⁵	3.26 ∙ 10⁻⁰³
ENSG00000259682	ENSG00000259682	lncRNA	1.14801	5.80 ∙ 10⁻⁰⁵	3.26 ∙ 10⁻⁰³
ENSG00000237760	ENSG00000237760	lncRNA	1.21423	5.81 ∙ 10⁻⁰⁵	3.26 ∙ 10⁻⁰³
ENSG00000172006	ZNF554	protein_coding	1.05414	5.88 ∙ 10⁻⁰⁵	3.29 ∙ 10⁻⁰³
ENSG00000166441	RPL27A	protein_coding	0.940948	5.90 ∙ 10⁻⁰⁵	3.30 ∙ 10⁻⁰³
ENSG00000266371	ENSG00000266371	lncRNA	1.12718	5.90 ∙ 10⁻⁰⁵	3.30 ∙ 10⁻⁰³
ENSG00000251408	ENSG00000251408	lncRNA	1.0763	5.94 ∙ 10⁻⁰⁵	3.32 ∙ 10⁻⁰³
ENSG00000222958	MIR1913	miRNA	1.13457	5.95 ∙ 10⁻⁰⁵	3.32 ∙ 10⁻⁰³
ENSG00000073331	ALPK1	protein_coding	0.963661	5.96 ∙ 10⁻⁰⁵	3.32 ∙ 10⁻⁰³
ENSG00000272909	ENSG00000272909	lncRNA	1.08649	5.97 ∙ 10⁻⁰⁵	3.32 ∙ 10⁻⁰³
ENSG00000206937	SNORA70B	snoRNA	1.16802	5.97 ∙ 10⁻⁰⁵	3.32 ∙ 10⁻⁰³
ENSG00000267089	ENSG00000267089	lncRNA	1.12727	5.98 ∙ 10⁻⁰⁵	3.33 ∙ 10⁻⁰³
ENSG00000246465	ENSG00000246465	lncRNA	1.10867	6.01 ∙ 10⁻⁰⁵	3.33 ∙ 10⁻⁰³
ENSG00000212170	RNU1-77P	snRNA	1.10649	6.00 ∙ 10⁻⁰⁵	3.33 ∙ 10⁻⁰³
ENSG00000248629	ENSG00000248629	lncRNA	1.1794	6.02 ∙ 10⁻⁰⁵	3.34 ∙ 10⁻⁰³
ENSG00000234160	ENSG00000234160	lncRNA	1.13461	6.06 ∙ 10⁻⁰⁵	3.36 ∙ 10⁻⁰³
ENSG00000168175	MAPK1IP1L	protein_coding	0.93077	6.12 ∙ 10⁻⁰⁵	3.39 ∙ 10⁻⁰³
ENSG00000240286	MEAF6P1	processed_pseudogene	0.88205	6.17 ∙ 10⁻⁰⁵	3.41 ∙ 10⁻⁰³
ENSG00000258981	COX5AP2	processed_pseudogene	0.860215	6.20 ∙ 10⁻⁰⁵	3.42 ∙ 10⁻⁰³
ENSG00000111641	NOP2	protein_coding	1.04439	6.20 ∙ 10⁻⁰⁵	3.42 ∙ 10⁻⁰³
ENSG00000207563	MIR23B	miRNA	1.32661	6.20 ∙ 10⁻⁰⁵	3.42 ∙ 10⁻⁰³
ENSG00000213013	RPS15AP36	processed_pseudogene	0.85865	6.27 ∙ 10⁻⁰⁵	3.45 ∙ 10⁻⁰³
ENSG00000267518	ENSG00000267518	processed_pseudogene	1.1444	6.26 ∙ 10⁻⁰⁵	3.45 ∙ 10⁻⁰³
ENSG00000276353	Metazoa_SRP	misc_RNA	1.17138	6.27 ∙ 10⁻⁰⁵	3.45 ∙ 10⁻⁰³
ENSG00000224114	ENSG00000224114	processed_pseudogene	0.712143	6.29 ∙ 10⁻⁰⁵	3.45 ∙ 10⁻⁰³
ENSG00000289208	ENSG00000289208	lncRNA	1.18247	6.32 ∙ 10⁻⁰⁵	3.47 ∙ 10⁻⁰³
ENSG00000287181	ENSG00000287181	lncRNA	1.1805	6.33 ∙ 10⁻⁰⁵	3.47 ∙ 10⁻⁰³
ENSG00000228829	ENSG00000228829	transcribed_unprocessed_pseudogene	1.10038	6.35 ∙ 10⁻⁰⁵	3.48 ∙ 10⁻⁰³
ENSG00000269228	RPS27AP19	processed_pseudogene	0.863029	6.40 ∙ 10⁻⁰⁵	3.50 ∙ 10⁻⁰³
ENSG00000109320	NFKB1	protein_coding	0.950279	6.40 ∙ 10⁻⁰⁵	3.50 ∙ 10⁻⁰³
ENSG00000283159	MIR665	miRNA	1.18693	6.40 ∙ 10⁻⁰⁵	3.50 ∙ 10⁻⁰³
ENSG00000123096	SSPN	protein_coding	1.0479	6.41 ∙ 10⁻⁰⁵	3.50 ∙ 10⁻⁰³
ENSG00000154198	CYP4Z2P	transcribed_unprocessed_pseudogene	0.937506	6.42 ∙ 10⁻⁰⁵	3.50 ∙ 10⁻⁰³
ENSG00000244257	PKD1P1	unprocessed_pseudogene	1.41753	6.44 ∙ 10⁻⁰⁵	3.51 ∙ 10⁻⁰³
ENSG00000259087	ENSG00000259087	lncRNA	1.07872	6.46 ∙ 10⁻⁰⁵	3.51 ∙ 10⁻⁰³
ENSG00000239881	RPS27P25	transcribed_processed_pseudogene	0.908503	6.48 ∙ 10⁻⁰⁵	3.52 ∙ 10⁻⁰³
ENSG00000160117	ANKLE1	protein_coding	1.04516	6.49 ∙ 10⁻⁰⁵	3.52 ∙ 10⁻⁰³
ENSG00000211833	TRAJ58	TR_J_gene	1.18508	6.49 ∙ 10⁻⁰⁵	3.52 ∙ 10⁻⁰³
ENSG00000228085	ENSG00000228085	processed_pseudogene	0.744556	6.57 ∙ 10⁻⁰⁵	3.56 ∙ 10⁻⁰³
ENSG00000199220	Y_RNA	misc_RNA	0.878617	6.57 ∙ 10⁻⁰⁵	3.56 ∙ 10⁻⁰³
ENSG00000235133	RPL35AP22	processed_pseudogene	0.841102	6.60 ∙ 10⁻⁰⁵	3.56 ∙ 10⁻⁰³
ENSG00000237126	ENSG00000237126	lncRNA	1.04284	6.58 ∙ 10⁻⁰⁵	3.56 ∙ 10⁻⁰³
ENSG00000273137	ENSG00000273137	lncRNA	1.17353	6.59 ∙ 10⁻⁰⁵	3.56 ∙ 10⁻⁰³
ENSG00000274883	Metazoa_SRP	misc_RNA	1.31251	6.60 ∙ 10⁻⁰⁵	3.56 ∙ 10⁻⁰³
ENSG00000271366	ENSG00000271366	lncRNA	1.16543	6.64 ∙ 10⁻⁰⁵	3.58 ∙ 10⁻⁰³
ENSG00000248753	ENSG00000248753	lncRNA	1.10302	6.69 ∙ 10⁻⁰⁵	3.60 ∙ 10⁻⁰³
ENSG00000080802	CNOT4	protein_coding	0.922914	6.70 ∙ 10⁻⁰⁵	3.60 ∙ 10⁻⁰³
ENSG00000267317	ENSG00000267317	lncRNA	1.17125	6.71 ∙ 10⁻⁰⁵	3.61 ∙ 10⁻⁰³
ENSG00000114378	HYAL1	protein_coding	1.05687	6.72 ∙ 10⁻⁰⁵	3.61 ∙ 10⁻⁰³
ENSG00000251402	FAM90A25P	unprocessed_pseudogene	1.496	6.73 ∙ 10⁻⁰⁵	3.61 ∙ 10⁻⁰³
ENSG00000087085	ACHE	protein_coding	1.08522	6.75 ∙ 10⁻⁰⁵	3.62 ∙ 10⁻⁰³
ENSG00000230603	ENSG00000230603	processed_pseudogene	0.813759	6.80 ∙ 10⁻⁰⁵	3.64 ∙ 10⁻⁰³
ENSG00000234979	ENSG00000234979	lncRNA	1.1356	6.80 ∙ 10⁻⁰⁵	3.64 ∙ 10⁻⁰³
ENSG00000264177	ENSG00000264177	lncRNA	1.17558	6.82 ∙ 10⁻⁰⁵	3.64 ∙ 10⁻⁰³
ENSG00000255409	RSF1-IT1	lncRNA	1.15169	6.83 ∙ 10⁻⁰⁵	3.65 ∙ 10⁻⁰³
ENSG00000163935	SFMBT1	protein_coding	0.958194	6.84 ∙ 10⁻⁰⁵	3.65 ∙ 10⁻⁰³
ENSG00000168615	ADAM9	protein_coding	0.94811	6.86 ∙ 10⁻⁰⁵	3.65 ∙ 10⁻⁰³
ENSG00000207633	MIR505	miRNA	1.0943	6.89 ∙ 10⁻⁰⁵	3.67 ∙ 10⁻⁰³
ENSG00000229063	TRBV23OR9-2	TR_V_pseudogene	1.21809	6.89 ∙ 10⁻⁰⁵	3.67 ∙ 10⁻⁰³
ENSG00000225194	LINC00092	lncRNA	1.07073	6.91 ∙ 10⁻⁰⁵	3.67 ∙ 10⁻⁰³
ENSG00000227494	USP9YP14	unprocessed_pseudogene	1.09958	6.95 ∙ 10⁻⁰⁵	3.69 ∙ 10⁻⁰³
ENSG00000259448	LINC02352	lncRNA	1.07121	6.96 ∙ 10⁻⁰⁵	3.69 ∙ 10⁻⁰³
ENSG00000178602	OTOS	protein_coding	1.05784	7.01 ∙ 10⁻⁰⁵	3.71 ∙ 10⁻⁰³
ENSG00000138311	ZNF365	protein_coding	0.929689	7.01 ∙ 10⁻⁰⁵	3.71 ∙ 10⁻⁰³
ENSG00000232628	ENSG00000232628	lncRNA	1.10516	7.04 ∙ 10⁻⁰⁵	3.72 ∙ 10⁻⁰³
ENSG00000122406	RPL5	protein_coding	0.911753	7.09 ∙ 10⁻⁰⁵	3.74 ∙ 10⁻⁰³
ENSG00000248131	LINC01194	lncRNA	1.08076	7.09 ∙ 10⁻⁰⁵	3.74 ∙ 10⁻⁰³
ENSG00000206636	Y_RNA	misc_RNA	1.30974	7.12 ∙ 10⁻⁰⁵	3.75 ∙ 10⁻⁰³
ENSG00000274441	ENSG00000274441	lncRNA	1.09367	7.13 ∙ 10⁻⁰⁵	3.76 ∙ 10⁻⁰³
ENSG00000244073	RPS4XP6	processed_pseudogene	0.792262	7.19 ∙ 10⁻⁰⁵	3.79 ∙ 10⁻⁰³
ENSG00000143479	DYRK3	protein_coding	0.950576	7.21 ∙ 10⁻⁰⁵	3.79 ∙ 10⁻⁰³
ENSG00000273674	ENSG00000273674	lncRNA	1.05151	7.21 ∙ 10⁻⁰⁵	3.79 ∙ 10⁻⁰³
ENSG00000207688	MIR548AA2	miRNA	1.76617	7.20 ∙ 10⁻⁰⁵	3.79 ∙ 10⁻⁰³
ENSG00000231460	ENSG00000231460	lncRNA	0.935428	7.22 ∙ 10⁻⁰⁵	3.79 ∙ 10⁻⁰³
ENSG00000283737	ENSG00000283737	TEC	1.22037	7.24 ∙ 10⁻⁰⁵	3.79 ∙ 10⁻⁰³
ENSG00000216191	MIR8485	miRNA	1.2407	7.23 ∙ 10⁻⁰⁵	3.79 ∙ 10⁻⁰³
ENSG00000153956	CACNA2D1	protein_coding	0.966052	7.26 ∙ 10⁻⁰⁵	3.80 ∙ 10⁻⁰³
ENSG00000269694	ENSG00000269694	lncRNA	1.17051	7.32 ∙ 10⁻⁰⁵	3.82 ∙ 10⁻⁰³
ENSG00000212559	RNA5SP35	rRNA_pseudogene	1.10964	7.32 ∙ 10⁻⁰⁵	3.82 ∙ 10⁻⁰³
ENSG00000227392	HPN-AS1	lncRNA	1.09003	7.41 ∙ 10⁻⁰⁵	3.86 ∙ 10⁻⁰³
ENSG00000259744	ENSG00000259744	lncRNA	1.11289	7.41 ∙ 10⁻⁰⁵	3.86 ∙ 10⁻⁰³
ENSG00000277371	Metazoa_SRP	misc_RNA	1.4585	7.49 ∙ 10⁻⁰⁵	3.90 ∙ 10⁻⁰³
ENSG00000268573	ENSG00000268573	lncRNA	1.20831	7.50 ∙ 10⁻⁰⁵	3.90 ∙ 10⁻⁰³
ENSG00000223509	WHAMMP1	transcribed_processed_pseudogene	1.06454	7.51 ∙ 10⁻⁰⁵	3.90 ∙ 10⁻⁰³
ENSG00000235830	SRGAP3-AS4	lncRNA	1.09254	7.54 ∙ 10⁻⁰⁵	3.91 ∙ 10⁻⁰³
ENSG00000255319	ENPP7P8	transcribed_unprocessed_pseudogene	1.06297	7.59 ∙ 10⁻⁰⁵	3.92 ∙ 10⁻⁰³
ENSG00000261465	COQ7-DT	lncRNA	1.07434	7.59 ∙ 10⁻⁰⁵	3.92 ∙ 10⁻⁰³
ENSG00000267254	ZNF790-AS1	lncRNA	1.08457	7.58 ∙ 10⁻⁰⁵	3.92 ∙ 10⁻⁰³
ENSG00000255021	ENSG00000255021	lncRNA	1.12718	7.58 ∙ 10⁻⁰⁵	3.92 ∙ 10⁻⁰³
ENSG00000257817	TBX3-AS1	lncRNA	1.14129	7.59 ∙ 10⁻⁰⁵	3.92 ∙ 10⁻⁰³
ENSG00000258453	OR11H2	protein_coding	0.920499	7.72 ∙ 10⁻⁰⁵	3.98 ∙ 10⁻⁰³
ENSG00000233145	ENSG00000233145	lncRNA	0.842663	7.74 ∙ 10⁻⁰⁵	3.99 ∙ 10⁻⁰³
ENSG00000267057	LINC01905	lncRNA	0.947754	7.77 ∙ 10⁻⁰⁵	4.00 ∙ 10⁻⁰³
ENSG00000215002	RPL23AP59	processed_pseudogene	0.800771	7.82 ∙ 10⁻⁰⁵	4.03 ∙ 10⁻⁰³
ENSG00000274011	Metazoa_SRP	misc_RNA	1.19517	7.86 ∙ 10⁻⁰⁵	4.04 ∙ 10⁻⁰³
ENSG00000235677	NPM1P26	processed_pseudogene	0.879731	7.90 ∙ 10⁻⁰⁵	4.05 ∙ 10⁻⁰³
ENSG00000105227	PRX	protein_coding	1.04898	7.90 ∙ 10⁻⁰⁵	4.05 ∙ 10⁻⁰³
ENSG00000204277	LINC01993	lncRNA	1.06275	7.90 ∙ 10⁻⁰⁵	4.05 ∙ 10⁻⁰³
ENSG00000244215	LINC02016	lncRNA	1.06998	7.92 ∙ 10⁻⁰⁵	4.05 ∙ 10⁻⁰³
ENSG00000267064	UXT-AS1	lncRNA	1.09495	7.90 ∙ 10⁻⁰⁵	4.05 ∙ 10⁻⁰³
ENSG00000275954	TBC1D3F	protein_coding	1.19506	7.91 ∙ 10⁻⁰⁵	4.05 ∙ 10⁻⁰³
ENSG00000249776	ENSG00000249776	lncRNA	1.06749	8.01 ∙ 10⁻⁰⁵	4.09 ∙ 10⁻⁰³
ENSG00000127184	COX7C	protein_coding	0.852151	8.03 ∙ 10⁻⁰⁵	4.10 ∙ 10⁻⁰³
ENSG00000126218	F10	protein_coding	1.04504	8.10 ∙ 10⁻⁰⁵	4.13 ∙ 10⁻⁰³
ENSG00000272410	ENSG00000272410	protein_coding	0.832159	8.15 ∙ 10⁻⁰⁵	4.15 ∙ 10⁻⁰³
ENSG00000235726	ENSG00000235726	lncRNA	1.05565	8.24 ∙ 10⁻⁰⁵	4.19 ∙ 10⁻⁰³
ENSG00000244099	RPS23P3	processed_pseudogene	0.865689	8.33 ∙ 10⁻⁰⁵	4.24 ∙ 10⁻⁰³
ENSG00000267466	ENSG00000267466	lncRNA	1.17762	8.37 ∙ 10⁻⁰⁵	4.25 ∙ 10⁻⁰³
ENSG00000266710	RN7SL48P	misc_RNA	1.12225	8.37 ∙ 10⁻⁰⁵	4.25 ∙ 10⁻⁰³
ENSG00000169026	SLC49A3	protein_coding	1.08513	8.44 ∙ 10⁻⁰⁵	4.28 ∙ 10⁻⁰³
ENSG00000164251	F2RL1	protein_coding	1.06353	8.50 ∙ 10⁻⁰⁵	4.31 ∙ 10⁻⁰³
ENSG00000240463	RPS19P3	processed_pseudogene	0.666769	8.55 ∙ 10⁻⁰⁵	4.33 ∙ 10⁻⁰³
ENSG00000123415	SMUG1	protein_coding	1.04227	8.59 ∙ 10⁻⁰⁵	4.35 ∙ 10⁻⁰³
ENSG00000109705	NKX3-2	protein_coding	1.11024	8.61 ∙ 10⁻⁰⁵	4.35 ∙ 10⁻⁰³
ENSG00000259684	ENSG00000259684	lncRNA	1.2166	8.63 ∙ 10⁻⁰⁵	4.36 ∙ 10⁻⁰³
ENSG00000054967	RELT	protein_coding	1.06215	8.64 ∙ 10⁻⁰⁵	4.36 ∙ 10⁻⁰³
ENSG00000252780	RNA5SP471	rRNA_pseudogene	1.1844	8.73 ∙ 10⁻⁰⁵	4.40 ∙ 10⁻⁰³
ENSG00000286198	ENSG00000286198	lncRNA	0.916614	8.80 ∙ 10⁻⁰⁵	4.43 ∙ 10⁻⁰³
ENSG00000265745	RN7SL375P	misc_RNA	1.16698	8.81 ∙ 10⁻⁰⁵	4.44 ∙ 10⁻⁰³
ENSG00000226140	LINC02654	lncRNA	0.925467	8.83 ∙ 10⁻⁰⁵	4.44 ∙ 10⁻⁰³
ENSG00000018280	SLC11A1	protein_coding	1.05459	8.86 ∙ 10⁻⁰⁵	4.45 ∙ 10⁻⁰³
ENSG00000163362	INAVA	protein_coding	1.03962	8.91 ∙ 10⁻⁰⁵	4.47 ∙ 10⁻⁰³
ENSG00000164587	RPS14	protein_coding	0.879283	9.02 ∙ 10⁻⁰⁵	4.52 ∙ 10⁻⁰³
ENSG00000241479	MECOM-AS1	lncRNA	0.929617	9.05 ∙ 10⁻⁰⁵	4.54 ∙ 10⁻⁰³
ENSG00000171951	SCG2	protein_coding	0.936064	9.07 ∙ 10⁻⁰⁵	4.54 ∙ 10⁻⁰³
ENSG00000252250	Y_RNA	misc_RNA	0.857504	9.09 ∙ 10⁻⁰⁵	4.55 ∙ 10⁻⁰³
ENSG00000263080	ENSG00000263080	lncRNA	1.11992	9.11 ∙ 10⁻⁰⁵	4.56 ∙ 10⁻⁰³
ENSG00000240718	RN7SL851P	misc_RNA	1.20188	9.15 ∙ 10⁻⁰⁵	4.57 ∙ 10⁻⁰³
ENSG00000237285	HNRNPA1P2	processed_pseudogene	0.829051	9.19 ∙ 10⁻⁰⁵	4.58 ∙ 10⁻⁰³
ENSG00000124614	RPS10	protein_coding	0.920834	9.19 ∙ 10⁻⁰⁵	4.58 ∙ 10⁻⁰³
ENSG00000214433	GOLGA2P8	transcribed_unprocessed_pseudogene	1.07217	9.19 ∙ 10⁻⁰⁵	4.58 ∙ 10⁻⁰³
ENSG00000211724	TRBV6-6	TR_V_gene	1.22307	9.19 ∙ 10⁻⁰⁵	4.58 ∙ 10⁻⁰³
ENSG00000227124	ZNF717	protein_coding	0.954197	9.25 ∙ 10⁻⁰⁵	4.60 ∙ 10⁻⁰³
ENSG00000165555	NOXRED1	protein_coding	0.938601	9.31 ∙ 10⁻⁰⁵	4.62 ∙ 10⁻⁰³
ENSG00000240174	ENSG00000240174	processed_pseudogene	0.862448	9.34 ∙ 10⁻⁰⁵	4.64 ∙ 10⁻⁰³
ENSG00000260646	ENSG00000260646	lncRNA	1.15676	9.40 ∙ 10⁻⁰⁵	4.66 ∙ 10⁻⁰³
ENSG00000109771	LRP2BP	protein_coding	0.956961	9.42 ∙ 10⁻⁰⁵	4.66 ∙ 10⁻⁰³
ENSG00000260986	ENSG00000260986	lncRNA	1.25539	9.42 ∙ 10⁻⁰⁵	4.66 ∙ 10⁻⁰³
ENSG00000264057	ENSG00000264057	transcribed_unprocessed_pseudogene	1.18931	9.42 ∙ 10⁻⁰⁵	4.66 ∙ 10⁻⁰³
ENSG00000233159	RPL31P16	processed_pseudogene	0.785493	9.49 ∙ 10⁻⁰⁵	4.69 ∙ 10⁻⁰³
ENSG00000283155	ENSG00000283155	lncRNA	0.89885	9.50 ∙ 10⁻⁰⁵	4.69 ∙ 10⁻⁰³
ENSG00000261346	ENSG00000261346	lncRNA	1.08463	9.52 ∙ 10⁻⁰⁵	4.70 ∙ 10⁻⁰³
ENSG00000076554	TPD52	protein_coding	0.971014	9.58 ∙ 10⁻⁰⁵	4.72 ∙ 10⁻⁰³
ENSG00000279107	ENSG00000279107	TEC	1.2553	9.59 ∙ 10⁻⁰⁵	4.72 ∙ 10⁻⁰³
ENSG00000253871	ENSG00000253871	lncRNA	1.05065	9.65 ∙ 10⁻⁰⁵	4.75 ∙ 10⁻⁰³
ENSG00000137274	BPHL	protein_coding	1.03266	9.67 ∙ 10⁻⁰⁵	4.75 ∙ 10⁻⁰³
ENSG00000114942	EEF1B2	protein_coding	0.95261	9.77 ∙ 10⁻⁰⁵	4.80 ∙ 10⁻⁰³
ENSG00000242706	RPS27AP9	processed_pseudogene	0.812483	9.79 ∙ 10⁻⁰⁵	4.81 ∙ 10⁻⁰³
ENSG00000278702	Metazoa_SRP	misc_RNA	1.37299	9.81 ∙ 10⁻⁰⁵	4.81 ∙ 10⁻⁰³
ENSG00000229435	PIP5K1P2	unprocessed_pseudogene	0.912552	9.84 ∙ 10⁻⁰⁵	4.82 ∙ 10⁻⁰³
ENSG00000234255	ENSG00000234255	lncRNA	1.05048	9.86 ∙ 10⁻⁰⁵	4.82 ∙ 10⁻⁰³
ENSG00000232937	ENSG00000232937	lncRNA	1.28943	9.86 ∙ 10⁻⁰⁵	4.82 ∙ 10⁻⁰³
ENSG00000231909	MAP1LC3BP1	transcribed_processed_pseudogene	1.09412	9.89 ∙ 10⁻⁰⁵	4.83 ∙ 10⁻⁰³
ENSG00000270892	ENSG00000270892	processed_pseudogene	0.912475	9.92 ∙ 10⁻⁰⁵	4.84 ∙ 10⁻⁰³
ENSG00000213753	CENPBD2P	transcribed_processed_pseudogene	1.125	9.93 ∙ 10⁻⁰⁵	4.85 ∙ 10⁻⁰³
ENSG00000177479	ARIH2	protein_coding	1.05021	9.95 ∙ 10⁻⁰⁵	4.85 ∙ 10⁻⁰³
ENSG00000227050	ENSG00000227050	lncRNA	1.08159	9.94 ∙ 10⁻⁰⁵	4.85 ∙ 10⁻⁰³
ENSG00000239589	LINC00879	lncRNA	0.957794	1.01 ∙ 10⁻⁰⁴	4.90 ∙ 10⁻⁰³
ENSG00000258904	ENSG00000258904	lncRNA	1.21983	1.01 ∙ 10⁻⁰⁴	4.90 ∙ 10⁻⁰³
ENSG00000232306	ENSG00000232306	lncRNA	1.12337	1.02 ∙ 10⁻⁰⁴	4.97 ∙ 10⁻⁰³
ENSG00000233308	OSTN-AS1	lncRNA	1.08441	1.03 ∙ 10⁻⁰⁴	4.99 ∙ 10⁻⁰³
ENSG00000101003	GINS1	protein_coding	1.05885	1.03 ∙ 10⁻⁰⁴	5.00 ∙ 10⁻⁰³
ENSG00000268375	ENSG00000268375	lncRNA	1.19934	1.03 ∙ 10⁻⁰⁴	5.01 ∙ 10⁻⁰³
ENSG00000226235	LEMD1-AS1	lncRNA	1.14962	1.04 ∙ 10⁻⁰⁴	5.02 ∙ 10⁻⁰³
ENSG00000213787	RPL7AP38	processed_pseudogene	0.861854	1.05 ∙ 10⁻⁰⁴	5.05 ∙ 10⁻⁰³
ENSG00000268592	RAET1E-AS1	lncRNA	1.07898	1.05 ∙ 10⁻⁰⁴	5.05 ∙ 10⁻⁰³
ENSG00000256452	ENSG00000256452	lncRNA	1.11093	1.04 ∙ 10⁻⁰⁴	5.05 ∙ 10⁻⁰³
ENSG00000259798	ENSG00000259798	lncRNA	1.13642	1.05 ∙ 10⁻⁰⁴	5.05 ∙ 10⁻⁰³
ENSG00000226025	LGALS17A	transcribed_unprocessed_pseudogene	1.05728	1.05 ∙ 10⁻⁰⁴	5.05 ∙ 10⁻⁰³
ENSG00000229976	ENSG00000229976	lncRNA	1.14023	1.05 ∙ 10⁻⁰⁴	5.05 ∙ 10⁻⁰³
ENSG00000091262	ABCC6	protein_coding	1.04153	1.05 ∙ 10⁻⁰⁴	5.06 ∙ 10⁻⁰³
ENSG00000240401	ENSG00000240401	lncRNA	1.04441	1.05 ∙ 10⁻⁰⁴	5.06 ∙ 10⁻⁰³
ENSG00000278039	ENSG00000278039	misc_RNA	0.86749	1.06 ∙ 10⁻⁰⁴	5.09 ∙ 10⁻⁰³
ENSG00000254485	ENSG00000254485	lncRNA	1.09337	1.06 ∙ 10⁻⁰⁴	5.10 ∙ 10⁻⁰³
ENSG00000260532	ENSG00000260532	lncRNA	1.32599	1.06 ∙ 10⁻⁰⁴	5.10 ∙ 10⁻⁰³
ENSG00000265814	RN7SL376P	misc_RNA	1.25154	1.06 ∙ 10⁻⁰⁴	5.10 ∙ 10⁻⁰³
ENSG00000199082	MIR342	miRNA	1.20956	1.07 ∙ 10⁻⁰⁴	5.11 ∙ 10⁻⁰³
ENSG00000234498	RPL13AP20	processed_pseudogene	0.694302	1.07 ∙ 10⁻⁰⁴	5.11 ∙ 10⁻⁰³
ENSG00000226029	LINC01772	lncRNA	1.14576	1.07 ∙ 10⁻⁰⁴	5.12 ∙ 10⁻⁰³
ENSG00000206977	ENSG00000206977	snoRNA	1.10347	1.07 ∙ 10⁻⁰⁴	5.12 ∙ 10⁻⁰³
ENSG00000224376	ENSG00000224376	lncRNA	1.06473	1.08 ∙ 10⁻⁰⁴	5.14 ∙ 10⁻⁰³
ENSG00000256338	RPL41P2	processed_pseudogene	0.831347	1.08 ∙ 10⁻⁰⁴	5.16 ∙ 10⁻⁰³
ENSG00000233329	RPS16P3	processed_pseudogene	1.1226	1.09 ∙ 10⁻⁰⁴	5.18 ∙ 10⁻⁰³
ENSG00000149582	TMEM25	protein_coding	1.04202	1.09 ∙ 10⁻⁰⁴	5.18 ∙ 10⁻⁰³
ENSG00000286204	ENSG00000286204	lncRNA	1.2013	1.09 ∙ 10⁻⁰⁴	5.18 ∙ 10⁻⁰³
ENSG00000199299	RNA5SP430	rRNA_pseudogene	1.12869	1.09 ∙ 10⁻⁰⁴	5.19 ∙ 10⁻⁰³
ENSG00000227893	LINC00352	lncRNA	1.13661	1.09 ∙ 10⁻⁰⁴	5.19 ∙ 10⁻⁰³
ENSG00000222715	MIR1911	miRNA	1.22577	1.09 ∙ 10⁻⁰⁴	5.19 ∙ 10⁻⁰³
ENSG00000226276	ENSG00000226276	lncRNA	1.13192	1.10 ∙ 10⁻⁰⁴	5.20 ∙ 10⁻⁰³
ENSG00000259415	ENSG00000259415	lncRNA	1.30813	1.10 ∙ 10⁻⁰⁴	5.20 ∙ 10⁻⁰³
ENSG00000223508	RPL23AP53	transcribed_processed_pseudogene	1.16433	1.10 ∙ 10⁻⁰⁴	5.20 ∙ 10⁻⁰³
ENSG00000236382	KRTAP10-13P	unprocessed_pseudogene	1.20426	1.10 ∙ 10⁻⁰⁴	5.20 ∙ 10⁻⁰³
ENSG00000272146	ARF4-AS1	lncRNA	1.10097	1.10 ∙ 10⁻⁰⁴	5.20 ∙ 10⁻⁰³
ENSG00000124813	RUNX2	protein_coding	1.04809	1.10 ∙ 10⁻⁰⁴	5.21 ∙ 10⁻⁰³
ENSG00000236545	ENSG00000236545	lncRNA	1.17814	1.10 ∙ 10⁻⁰⁴	5.21 ∙ 10⁻⁰³
ENSG00000265873	MIR4289	miRNA	1.19888	1.10 ∙ 10⁻⁰⁴	5.21 ∙ 10⁻⁰³
ENSG00000233101	HOXB-AS3	lncRNA	1.04899	1.11 ∙ 10⁻⁰⁴	5.23 ∙ 10⁻⁰³
ENSG00000077616	NAALAD2	protein_coding	0.966329	1.11 ∙ 10⁻⁰⁴	5.23 ∙ 10⁻⁰³
ENSG00000252212	RNU2-58P	snRNA	1.32649	1.12 ∙ 10⁻⁰⁴	5.28 ∙ 10⁻⁰³
ENSG00000223730	ENSG00000223730	transcribed_processed_pseudogene	0.920584	1.12 ∙ 10⁻⁰⁴	5.29 ∙ 10⁻⁰³
ENSG00000065970	FOXJ2	protein_coding	1.06762	1.13 ∙ 10⁻⁰⁴	5.31 ∙ 10⁻⁰³
ENSG00000271814	RN7SKP290	misc_RNA	1.26774	1.13 ∙ 10⁻⁰⁴	5.31 ∙ 10⁻⁰³
ENSG00000280242	ENSG00000280242	TEC	1.35836	1.13 ∙ 10⁻⁰⁴	5.32 ∙ 10⁻⁰³
ENSG00000289020	ENSG00000289020	lncRNA	1.09561	1.14 ∙ 10⁻⁰⁴	5.34 ∙ 10⁻⁰³
ENSG00000196754	S100A2	protein_coding	1.05419	1.14 ∙ 10⁻⁰⁴	5.34 ∙ 10⁻⁰³
ENSG00000114346	ECT2	protein_coding	0.957216	1.15 ∙ 10⁻⁰⁴	5.39 ∙ 10⁻⁰³
ENSG00000100031	GGT1	protein_coding	1.04623	1.15 ∙ 10⁻⁰⁴	5.39 ∙ 10⁻⁰³
ENSG00000222413	RN7SKP125	misc_RNA	0.859255	1.16 ∙ 10⁻⁰⁴	5.40 ∙ 10⁻⁰³
ENSG00000213468	FIRRE	lncRNA	1.04349	1.16 ∙ 10⁻⁰⁴	5.40 ∙ 10⁻⁰³
ENSG00000268362	ENSG00000268362	lncRNA	1.05995	1.16 ∙ 10⁻⁰⁴	5.41 ∙ 10⁻⁰³
ENSG00000146476	ARMT1	protein_coding	0.96041	1.16 ∙ 10⁻⁰⁴	5.41 ∙ 10⁻⁰³
ENSG00000260441	ENSG00000260441	lncRNA	1.11098	1.16 ∙ 10⁻⁰⁴	5.41 ∙ 10⁻⁰³
ENSG00000188095	MESP2	protein_coding	1.08592	1.17 ∙ 10⁻⁰⁴	5.43 ∙ 10⁻⁰³
ENSG00000283259	ENSG00000283259	lncRNA	1.27925	1.17 ∙ 10⁻⁰⁴	5.43 ∙ 10⁻⁰³
ENSG00000248736	ENSG00000248736	lncRNA	1.06655	1.17 ∙ 10⁻⁰⁴	5.45 ∙ 10⁻⁰³
ENSG00000091409	ITGA6	protein_coding	0.959189	1.18 ∙ 10⁻⁰⁴	5.45 ∙ 10⁻⁰³
ENSG00000121410	A1BG	protein_coding	1.07559	1.18 ∙ 10⁻⁰⁴	5.46 ∙ 10⁻⁰³
ENSG00000239190	RNU6-717P	snRNA	0.893712	1.18 ∙ 10⁻⁰⁴	5.47 ∙ 10⁻⁰³
ENSG00000185875	THNSL1	protein_coding	1.05015	1.18 ∙ 10⁻⁰⁴	5.48 ∙ 10⁻⁰³
ENSG00000259200	ENSG00000259200	lncRNA	1.05521	1.19 ∙ 10⁻⁰⁴	5.53 ∙ 10⁻⁰³
ENSG00000268049	ENSG00000268049	lncRNA	1.13014	1.20 ∙ 10⁻⁰⁴	5.56 ∙ 10⁻⁰³
ENSG00000237049	RPL34P1	processed_pseudogene	0.861432	1.21 ∙ 10⁻⁰⁴	5.58 ∙ 10⁻⁰³
ENSG00000240520	UOX	transcribed_unitary_pseudogene	0.945501	1.21 ∙ 10⁻⁰⁴	5.59 ∙ 10⁻⁰³
ENSG00000189241	TSPYL1	protein_coding	0.930259	1.23 ∙ 10⁻⁰⁴	5.67 ∙ 10⁻⁰³
ENSG00000278700	Metazoa_SRP	misc_RNA	1.17271	1.24 ∙ 10⁻⁰⁴	5.71 ∙ 10⁻⁰³
ENSG00000136159	NUDT15	protein_coding	0.931309	1.24 ∙ 10⁻⁰⁴	5.73 ∙ 10⁻⁰³
ENSG00000252017	RNU6-1194P	snRNA	0.886733	1.25 ∙ 10⁻⁰⁴	5.73 ∙ 10⁻⁰³
ENSG00000272541	ENSG00000272541	lncRNA	0.88589	1.25 ∙ 10⁻⁰⁴	5.73 ∙ 10⁻⁰³
ENSG00000235813	ENSG00000235813	lncRNA	1.09602	1.25 ∙ 10⁻⁰⁴	5.73 ∙ 10⁻⁰³
ENSG00000259479	SORD2P	transcribed_unprocessed_pseudogene	1.06432	1.25 ∙ 10⁻⁰⁴	5.74 ∙ 10⁻⁰³
ENSG00000280020	ENSG00000280020	TEC	1.11906	1.26 ∙ 10⁻⁰⁴	5.78 ∙ 10⁻⁰³
ENSG00000258336	DUX4L52	processed_pseudogene	0.874032	1.27 ∙ 10⁻⁰⁴	5.80 ∙ 10⁻⁰³
ENSG00000233114	ENSG00000233114	processed_pseudogene	0.898366	1.27 ∙ 10⁻⁰⁴	5.80 ∙ 10⁻⁰³
ENSG00000130054	NALF2	protein_coding	0.953524	1.27 ∙ 10⁻⁰⁴	5.80 ∙ 10⁻⁰³
ENSG00000120738	EGR1	protein_coding	1.36032	1.27 ∙ 10⁻⁰⁴	5.80 ∙ 10⁻⁰³
ENSG00000265376	MIR466	miRNA	1.22186	1.27 ∙ 10⁻⁰⁴	5.80 ∙ 10⁻⁰³
ENSG00000223457	HTATSF1P1	processed_pseudogene	0.918841	1.27 ∙ 10⁻⁰⁴	5.81 ∙ 10⁻⁰³
ENSG00000171984	SHLD1	protein_coding	1.06444	1.28 ∙ 10⁻⁰⁴	5.83 ∙ 10⁻⁰³
ENSG00000174013	FBXO45	protein_coding	0.943583	1.28 ∙ 10⁻⁰⁴	5.84 ∙ 10⁻⁰³
ENSG00000241088	RPL17P44	processed_pseudogene	0.879652	1.28 ∙ 10⁻⁰⁴	5.84 ∙ 10⁻⁰³
ENSG00000232930	ENSG00000232930	lncRNA	1.11669	1.29 ∙ 10⁻⁰⁴	5.86 ∙ 10⁻⁰³
ENSG00000145425	RPS3A	protein_coding	0.930166	1.29 ∙ 10⁻⁰⁴	5.86 ∙ 10⁻⁰³
ENSG00000255399	TBX5-AS1	lncRNA	0.940823	1.29 ∙ 10⁻⁰⁴	5.86 ∙ 10⁻⁰³
ENSG00000232557	ENSG00000232557	lncRNA	1.20438	1.29 ∙ 10⁻⁰⁴	5.86 ∙ 10⁻⁰³
ENSG00000227625	ENSG00000227625	processed_pseudogene	0.909487	1.29 ∙ 10⁻⁰⁴	5.87 ∙ 10⁻⁰³
ENSG00000261048	ENSG00000261048	processed_pseudogene	0.874527	1.30 ∙ 10⁻⁰⁴	5.89 ∙ 10⁻⁰³
ENSG00000249996	PPIC-AS1	lncRNA	1.15936	1.30 ∙ 10⁻⁰⁴	5.89 ∙ 10⁻⁰³
ENSG00000253227	ENSG00000253227	lncRNA	1.0915	1.31 ∙ 10⁻⁰⁴	5.92 ∙ 10⁻⁰³
ENSG00000232300	FAM215B	lncRNA	1.08173	1.31 ∙ 10⁻⁰⁴	5.93 ∙ 10⁻⁰³
ENSG00000284461	ENSG00000284461	protein_coding	1.16001	1.32 ∙ 10⁻⁰⁴	5.93 ∙ 10⁻⁰³
ENSG00000145321	GC	protein_coding	0.956483	1.32 ∙ 10⁻⁰⁴	5.95 ∙ 10⁻⁰³
ENSG00000164051	CCDC51	protein_coding	1.05922	1.32 ∙ 10⁻⁰⁴	5.95 ∙ 10⁻⁰³
ENSG00000282222	ENSG00000282222	processed_pseudogene	1.19067	1.33 ∙ 10⁻⁰⁴	5.97 ∙ 10⁻⁰³
ENSG00000263558	RN7SL716P	misc_RNA	1.22398	1.33 ∙ 10⁻⁰⁴	5.97 ∙ 10⁻⁰³
ENSG00000103591	AAGAB	protein_coding	0.961484	1.34 ∙ 10⁻⁰⁴	6.00 ∙ 10⁻⁰³
ENSG00000224334	ENSG00000224334	processed_pseudogene	0.842719	1.34 ∙ 10⁻⁰⁴	6.00 ∙ 10⁻⁰³
ENSG00000238280	ENSG00000238280	lncRNA	1.08493	1.34 ∙ 10⁻⁰⁴	6.00 ∙ 10⁻⁰³
ENSG00000242360	RN7SL272P	misc_RNA	1.14494	1.34 ∙ 10⁻⁰⁴	6.00 ∙ 10⁻⁰³
ENSG00000259620	ENSG00000259620	lncRNA	0.933057	1.36 ∙ 10⁻⁰⁴	6.09 ∙ 10⁻⁰³
ENSG00000187997	C17orf99	protein_coding	1.05604	1.36 ∙ 10⁻⁰⁴	6.09 ∙ 10⁻⁰³
ENSG00000187175	KRTAP12-1	protein_coding	1.22914	1.36 ∙ 10⁻⁰⁴	6.09 ∙ 10⁻⁰³
ENSG00000206915	RNU6-439P	snRNA	1.28871	1.37 ∙ 10⁻⁰⁴	6.11 ∙ 10⁻⁰³
ENSG00000256035	ENSG00000256035	processed_pseudogene	0.88027	1.37 ∙ 10⁻⁰⁴	6.14 ∙ 10⁻⁰³
ENSG00000251939	RNU6-1278P	snRNA	0.887979	1.38 ∙ 10⁻⁰⁴	6.17 ∙ 10⁻⁰³
ENSG00000222240	RN7SKP156	misc_RNA	0.86665	1.39 ∙ 10⁻⁰⁴	6.18 ∙ 10⁻⁰³
ENSG00000243925	RPS24P18	processed_pseudogene	0.792064	1.40 ∙ 10⁻⁰⁴	6.20 ∙ 10⁻⁰³
ENSG00000258780	BMS1P15	unprocessed_pseudogene	0.898041	1.39 ∙ 10⁻⁰⁴	6.20 ∙ 10⁻⁰³
ENSG00000057468	MSH4	protein_coding	0.962506	1.40 ∙ 10⁻⁰⁴	6.20 ∙ 10⁻⁰³
ENSG00000108825	PTGES3L-AARSD1	protein_coding	1.09369	1.40 ∙ 10⁻⁰⁴	6.20 ∙ 10⁻⁰³
ENSG00000221837	KRTAP10-9	protein_coding	1.14699	1.39 ∙ 10⁻⁰⁴	6.20 ∙ 10⁻⁰³
ENSG00000267478	ENSG00000267478	processed_pseudogene	1.19301	1.40 ∙ 10⁻⁰⁴	6.20 ∙ 10⁻⁰³
ENSG00000253479	LINC01603	lncRNA	0.928677	1.40 ∙ 10⁻⁰⁴	6.21 ∙ 10⁻⁰³
ENSG00000273866	Metazoa_SRP	misc_RNA	1.22519	1.41 ∙ 10⁻⁰⁴	6.25 ∙ 10⁻⁰³
ENSG00000258490	ENSG00000258490	lncRNA	1.13702	1.41 ∙ 10⁻⁰⁴	6.26 ∙ 10⁻⁰³
ENSG00000234072	GTF3C2-AS2	lncRNA	1.08051	1.42 ∙ 10⁻⁰⁴	6.28 ∙ 10⁻⁰³
ENSG00000270775	EEF1A1P18	processed_pseudogene	0.902671	1.42 ∙ 10⁻⁰⁴	6.29 ∙ 10⁻⁰³
ENSG00000114544	SLC41A3	protein_coding	1.03745	1.42 ∙ 10⁻⁰⁴	6.29 ∙ 10⁻⁰³
ENSG00000244593	ENSG00000244593	processed_pseudogene	0.896425	1.43 ∙ 10⁻⁰⁴	6.32 ∙ 10⁻⁰³
ENSG00000240376	ENSG00000240376	processed_pseudogene	0.780997	1.43 ∙ 10⁻⁰⁴	6.32 ∙ 10⁻⁰³
ENSG00000131469	RPL27	protein_coding	0.846495	1.43 ∙ 10⁻⁰⁴	6.32 ∙ 10⁻⁰³
ENSG00000275070	Metazoa_SRP	misc_RNA	1.26074	1.44 ∙ 10⁻⁰⁴	6.33 ∙ 10⁻⁰³
ENSG00000219747	RPL32P16	processed_pseudogene	0.798724	1.44 ∙ 10⁻⁰⁴	6.33 ∙ 10⁻⁰³
ENSG00000179131	ENSG00000179131	processed_pseudogene	0.81753	1.44 ∙ 10⁻⁰⁴	6.33 ∙ 10⁻⁰³
ENSG00000243988	RPS24P17	processed_pseudogene	0.883052	1.44 ∙ 10⁻⁰⁴	6.33 ∙ 10⁻⁰³
ENSG00000204414	CSHL1	protein_coding	1.04793	1.44 ∙ 10⁻⁰⁴	6.33 ∙ 10⁻⁰³
ENSG00000286078	ENSG00000286078	lncRNA	1.32994	1.44 ∙ 10⁻⁰⁴	6.33 ∙ 10⁻⁰³
ENSG00000274079	Metazoa_SRP	misc_RNA	1.26551	1.44 ∙ 10⁻⁰⁴	6.33 ∙ 10⁻⁰³
ENSG00000268120	ENSG00000268120	lncRNA	0.907808	1.45 ∙ 10⁻⁰⁴	6.34 ∙ 10⁻⁰³
ENSG00000185960	SHOX	protein_coding	1.06796	1.46 ∙ 10⁻⁰⁴	6.37 ∙ 10⁻⁰³
ENSG00000235782	ENSG00000235782	lncRNA	1.1001	1.46 ∙ 10⁻⁰⁴	6.38 ∙ 10⁻⁰³
ENSG00000172318	B3GALT1	protein_coding	0.926508	1.46 ∙ 10⁻⁰⁴	6.40 ∙ 10⁻⁰³
ENSG00000260626	ENSG00000260626	lncRNA	1.1429	1.47 ∙ 10⁻⁰⁴	6.42 ∙ 10⁻⁰³
ENSG00000247402	ENSG00000247402	lncRNA	1.2856	1.47 ∙ 10⁻⁰⁴	6.42 ∙ 10⁻⁰³
ENSG00000231005	RPL39P39	processed_pseudogene	0.790616	1.47 ∙ 10⁻⁰⁴	6.43 ∙ 10⁻⁰³
ENSG00000223387	LINC02068	lncRNA	0.959225	1.47 ∙ 10⁻⁰⁴	6.43 ∙ 10⁻⁰³
ENSG00000151135	TMEM263	protein_coding	1.04111	1.48 ∙ 10⁻⁰⁴	6.45 ∙ 10⁻⁰³
ENSG00000287761	ENSG00000287761	lncRNA	1.16297	1.48 ∙ 10⁻⁰⁴	6.45 ∙ 10⁻⁰³
ENSG00000144648	ACKR2	protein_coding	1.0382	1.48 ∙ 10⁻⁰⁴	6.45 ∙ 10⁻⁰³
ENSG00000115685	PPP1R7	protein_coding	0.903901	1.50 ∙ 10⁻⁰⁴	6.51 ∙ 10⁻⁰³
ENSG00000270776	ENSG00000270776	processed_pseudogene	0.911112	1.50 ∙ 10⁻⁰⁴	6.51 ∙ 10⁻⁰³
ENSG00000249592	ENSG00000249592	lncRNA	1.05287	1.50 ∙ 10⁻⁰⁴	6.51 ∙ 10⁻⁰³
ENSG00000236677	SETD4-AS1	lncRNA	1.08637	1.50 ∙ 10⁻⁰⁴	6.51 ∙ 10⁻⁰³
ENSG00000225807	ENSG00000225807	lncRNA	1.11391	1.52 ∙ 10⁻⁰⁴	6.56 ∙ 10⁻⁰³
ENSG00000275552	ENSG00000275552	lncRNA	1.12193	1.52 ∙ 10⁻⁰⁴	6.56 ∙ 10⁻⁰³
ENSG00000238750	RNU7-27P	snRNA	1.21077	1.52 ∙ 10⁻⁰⁴	6.56 ∙ 10⁻⁰³
ENSG00000262468	LINC01569	lncRNA	1.05355	1.52 ∙ 10⁻⁰⁴	6.57 ∙ 10⁻⁰³
ENSG00000197124	ZNF682	protein_coding	0.959542	1.52 ∙ 10⁻⁰⁴	6.58 ∙ 10⁻⁰³
ENSG00000187144	SPATA21	protein_coding	1.03468	1.53 ∙ 10⁻⁰⁴	6.61 ∙ 10⁻⁰³
ENSG00000213542	ENSG00000213542	processed_pseudogene	0.81107	1.54 ∙ 10⁻⁰⁴	6.64 ∙ 10⁻⁰³
ENSG00000217557	ENSG00000217557	processed_pseudogene	0.846228	1.55 ∙ 10⁻⁰⁴	6.64 ∙ 10⁻⁰³
ENSG00000229906	SNRPGP11	processed_pseudogene	0.871645	1.55 ∙ 10⁻⁰⁴	6.64 ∙ 10⁻⁰³
ENSG00000187116	LILRA5	protein_coding	1.06355	1.55 ∙ 10⁻⁰⁴	6.64 ∙ 10⁻⁰³
ENSG00000267014	LINC01532	lncRNA	1.04697	1.54 ∙ 10⁻⁰⁴	6.64 ∙ 10⁻⁰³
ENSG00000267879	ENSG00000267879	lncRNA	1.08801	1.54 ∙ 10⁻⁰⁴	6.64 ∙ 10⁻⁰³
ENSG00000234345	ELF2P1	processed_pseudogene	0.863447	1.55 ∙ 10⁻⁰⁴	6.65 ∙ 10⁻⁰³
ENSG00000250577	ENSG00000250577	lncRNA	1.18762	1.55 ∙ 10⁻⁰⁴	6.65 ∙ 10⁻⁰³
ENSG00000130270	ATP8B3	protein_coding	1.03117	1.56 ∙ 10⁻⁰⁴	6.67 ∙ 10⁻⁰³
ENSG00000239200	RPL22P20	processed_pseudogene	0.805232	1.56 ∙ 10⁻⁰⁴	6.69 ∙ 10⁻⁰³
ENSG00000254948	OR7E158P	unprocessed_pseudogene	1.17204	1.56 ∙ 10⁻⁰⁴	6.69 ∙ 10⁻⁰³
ENSG00000278768	BACE1-AS	lncRNA	1.08196	1.57 ∙ 10⁻⁰⁴	6.69 ∙ 10⁻⁰³
ENSG00000207128	RNU6-729P	snRNA	1.15734	1.57 ∙ 10⁻⁰⁴	6.69 ∙ 10⁻⁰³
ENSG00000162669	HFM1	protein_coding	0.966809	1.57 ∙ 10⁻⁰⁴	6.71 ∙ 10⁻⁰³
ENSG00000224818	ENSG00000224818	lncRNA	1.30491	1.57 ∙ 10⁻⁰⁴	6.71 ∙ 10⁻⁰³
ENSG00000224011	ENSG00000224011	processed_pseudogene	0.842036	1.58 ∙ 10⁻⁰⁴	6.71 ∙ 10⁻⁰³
ENSG00000083812	ZNF324	protein_coding	1.06005	1.58 ∙ 10⁻⁰⁴	6.71 ∙ 10⁻⁰³
ENSG00000285535	ENSG00000285535	lncRNA	0.884802	1.58 ∙ 10⁻⁰⁴	6.72 ∙ 10⁻⁰³
ENSG00000256851	ENSG00000256851	unprocessed_pseudogene	1.14823	1.58 ∙ 10⁻⁰⁴	6.74 ∙ 10⁻⁰³
ENSG00000267009	ENSG00000267009	lncRNA	1.13517	1.59 ∙ 10⁻⁰⁴	6.75 ∙ 10⁻⁰³
ENSG00000272676	OR5AO1P	unprocessed_pseudogene	0.873407	1.59 ∙ 10⁻⁰⁴	6.76 ∙ 10⁻⁰³
ENSG00000196531	NACA	protein_coding	0.899958	1.60 ∙ 10⁻⁰⁴	6.76 ∙ 10⁻⁰³
ENSG00000250833	DNM1P17	unprocessed_pseudogene	1.07534	1.60 ∙ 10⁻⁰⁴	6.76 ∙ 10⁻⁰³
ENSG00000250260	ENSG00000250260	lncRNA	1.12934	1.60 ∙ 10⁻⁰⁴	6.76 ∙ 10⁻⁰³
ENSG00000229455	RPS10P18	processed_pseudogene	0.864748	1.60 ∙ 10⁻⁰⁴	6.77 ∙ 10⁻⁰³
ENSG00000231169	EEF1B2P1	processed_pseudogene	0.828335	1.60 ∙ 10⁻⁰⁴	6.78 ∙ 10⁻⁰³
ENSG00000235992	GRAMD4P2	processed_pseudogene	1.12449	1.60 ∙ 10⁻⁰⁴	6.78 ∙ 10⁻⁰³
ENSG00000226203	LINC01733	lncRNA	1.06881	1.61 ∙ 10⁻⁰⁴	6.79 ∙ 10⁻⁰³
ENSG00000198106	ENSG00000198106	lncRNA	1.10048	1.61 ∙ 10⁻⁰⁴	6.79 ∙ 10⁻⁰³
ENSG00000286328	ENSG00000286328	lncRNA	1.12557	1.61 ∙ 10⁻⁰⁴	6.79 ∙ 10⁻⁰³
ENSG00000234630	ENSG00000234630	lncRNA	0.89864	1.62 ∙ 10⁻⁰⁴	6.82 ∙ 10⁻⁰³
ENSG00000236132	ENSG00000236132	processed_pseudogene	0.892743	1.62 ∙ 10⁻⁰⁴	6.83 ∙ 10⁻⁰³
ENSG00000256092	SBNO1-AS1	lncRNA	0.932965	1.62 ∙ 10⁻⁰⁴	6.83 ∙ 10⁻⁰³
ENSG00000079435	LIPE	protein_coding	1.05837	1.63 ∙ 10⁻⁰⁴	6.83 ∙ 10⁻⁰³
ENSG00000229587	ENSG00000229587	lncRNA	1.11839	1.63 ∙ 10⁻⁰⁴	6.83 ∙ 10⁻⁰³
ENSG00000254478	ENSG00000254478	processed_pseudogene	0.875569	1.63 ∙ 10⁻⁰⁴	6.84 ∙ 10⁻⁰³
ENSG00000180071	ANKRD18A	protein_coding	0.956448	1.63 ∙ 10⁻⁰⁴	6.84 ∙ 10⁻⁰³
ENSG00000107614	TRDMT1	protein_coding	0.95931	1.64 ∙ 10⁻⁰⁴	6.87 ∙ 10⁻⁰³
ENSG00000100034	PPM1F	protein_coding	1.04438	1.64 ∙ 10⁻⁰⁴	6.88 ∙ 10⁻⁰³
ENSG00000264036	RN7SL198P	misc_RNA	1.15296	1.64 ∙ 10⁻⁰⁴	6.88 ∙ 10⁻⁰³
ENSG00000260386	LDC1P	transcribed_unitary_pseudogene	1.04574	1.65 ∙ 10⁻⁰⁴	6.88 ∙ 10⁻⁰³
ENSG00000258235	ENSG00000258235	lncRNA	1.21185	1.66 ∙ 10⁻⁰⁴	6.93 ∙ 10⁻⁰³
ENSG00000272281	TPTE2P2	transcribed_unprocessed_pseudogene	0.955106	1.67 ∙ 10⁻⁰⁴	6.96 ∙ 10⁻⁰³
ENSG00000149735	GPHA2	protein_coding	1.08407	1.67 ∙ 10⁻⁰⁴	6.96 ∙ 10⁻⁰³
ENSG00000151882	CCL28	protein_coding	1.05213	1.67 ∙ 10⁻⁰⁴	6.96 ∙ 10⁻⁰³
ENSG00000172403	SYNPO2	protein_coding	0.952979	1.67 ∙ 10⁻⁰⁴	6.97 ∙ 10⁻⁰³
ENSG00000272030	ENSG00000272030	lncRNA	1.06695	1.68 ∙ 10⁻⁰⁴	6.99 ∙ 10⁻⁰³
ENSG00000285437	POLR2J3	protein_coding	1.09447	1.68 ∙ 10⁻⁰⁴	6.99 ∙ 10⁻⁰³
ENSG00000174233	ADCY6	protein_coding	1.03227	1.68 ∙ 10⁻⁰⁴	7.00 ∙ 10⁻⁰³
ENSG00000231689	LINC01090	lncRNA	1.06415	1.68 ∙ 10⁻⁰⁴	7.00 ∙ 10⁻⁰³
ENSG00000261247	GOLGA8T	protein_coding	1.17588	1.69 ∙ 10⁻⁰⁴	7.00 ∙ 10⁻⁰³
ENSG00000106013	ANKRD7	protein_coding	0.959371	1.69 ∙ 10⁻⁰⁴	7.03 ∙ 10⁻⁰³
ENSG00000244151	ENSG00000244151	lncRNA	1.0984	1.70 ∙ 10⁻⁰⁴	7.03 ∙ 10⁻⁰³
ENSG00000242291	RPL36AP51	processed_pseudogene	0.7071	1.70 ∙ 10⁻⁰⁴	7.06 ∙ 10⁻⁰³
ENSG00000232081	LARGE-IT1	lncRNA	1.15776	1.70 ∙ 10⁻⁰⁴	7.06 ∙ 10⁻⁰³
ENSG00000206617	RNY1P5	misc_RNA	0.803617	1.71 ∙ 10⁻⁰⁴	7.06 ∙ 10⁻⁰³
ENSG00000258757	ENSG00000258757	lncRNA	1.11982	1.71 ∙ 10⁻⁰⁴	7.06 ∙ 10⁻⁰³
ENSG00000264271	RN7SL488P	misc_RNA	1.33607	1.71 ∙ 10⁻⁰⁴	7.08 ∙ 10⁻⁰³
ENSG00000172243	CLEC7A	protein_coding	1.04886	1.71 ∙ 10⁻⁰⁴	7.08 ∙ 10⁻⁰³
ENSG00000142444	TIMM29	protein_coding	1.07652	1.72 ∙ 10⁻⁰⁴	7.11 ∙ 10⁻⁰³
ENSG00000187766	KRTAP10-8	protein_coding	1.22328	1.73 ∙ 10⁻⁰⁴	7.12 ∙ 10⁻⁰³
ENSG00000108515	ENO3	protein_coding	1.03915	1.73 ∙ 10⁻⁰⁴	7.13 ∙ 10⁻⁰³
ENSG00000177238	TRIM72	protein_coding	1.0538	1.73 ∙ 10⁻⁰⁴	7.13 ∙ 10⁻⁰³
ENSG00000258760	ENSG00000258760	lncRNA	1.06904	1.74 ∙ 10⁻⁰⁴	7.17 ∙ 10⁻⁰³
ENSG00000232612	RPL31P35	processed_pseudogene	0.838967	1.75 ∙ 10⁻⁰⁴	7.17 ∙ 10⁻⁰³
ENSG00000171931	FBXW10	protein_coding	0.942764	1.75 ∙ 10⁻⁰⁴	7.19 ∙ 10⁻⁰³
ENSG00000269439	PGLS-DT	lncRNA	1.06132	1.75 ∙ 10⁻⁰⁴	7.19 ∙ 10⁻⁰³
ENSG00000228634	ENSG00000228634	lncRNA	1.13166	1.75 ∙ 10⁻⁰⁴	7.19 ∙ 10⁻⁰³
ENSG00000242327	ENSG00000242327	processed_pseudogene	0.834103	1.77 ∙ 10⁻⁰⁴	7.26 ∙ 10⁻⁰³
ENSG00000215023	ENSG00000215023	lncRNA	1.13669	1.78 ∙ 10⁻⁰⁴	7.27 ∙ 10⁻⁰³
ENSG00000138615	CILP	protein_coding	1.04503	1.78 ∙ 10⁻⁰⁴	7.27 ∙ 10⁻⁰³
ENSG00000286161	ENSG00000286161	lncRNA	0.850683	1.78 ∙ 10⁻⁰⁴	7.28 ∙ 10⁻⁰³
ENSG00000254538	ENSG00000254538	lncRNA	1.07926	1.78 ∙ 10⁻⁰⁴	7.28 ∙ 10⁻⁰³
ENSG00000223901	ENSG00000223901	lncRNA	1.08146	1.78 ∙ 10⁻⁰⁴	7.28 ∙ 10⁻⁰³
ENSG00000227484	ENSG00000227484	lncRNA	1.10753	1.79 ∙ 10⁻⁰⁴	7.30 ∙ 10⁻⁰³
ENSG00000175455	CCDC14	protein_coding	0.96878	1.80 ∙ 10⁻⁰⁴	7.32 ∙ 10⁻⁰³
ENSG00000235453	SMIM27	protein_coding	1.06304	1.80 ∙ 10⁻⁰⁴	7.32 ∙ 10⁻⁰³
ENSG00000253122	ENSG00000253122	lncRNA	1.09801	1.80 ∙ 10⁻⁰⁴	7.32 ∙ 10⁻⁰³
ENSG00000231782	LINC00575	lncRNA	1.06143	1.80 ∙ 10⁻⁰⁴	7.33 ∙ 10⁻⁰³
ENSG00000269637	RPL12P41	processed_pseudogene	0.886688	1.80 ∙ 10⁻⁰⁴	7.33 ∙ 10⁻⁰³
ENSG00000127074	RGS13	protein_coding	0.955393	1.80 ∙ 10⁻⁰⁴	7.33 ∙ 10⁻⁰³
ENSG00000248758	ENSG00000248758	lncRNA	0.90481	1.83 ∙ 10⁻⁰⁴	7.43 ∙ 10⁻⁰³
ENSG00000217060	ENSG00000217060	unprocessed_pseudogene	0.946305	1.83 ∙ 10⁻⁰⁴	7.44 ∙ 10⁻⁰³
ENSG00000259238	ENSG00000259238	lncRNA	1.17546	1.84 ∙ 10⁻⁰⁴	7.47 ∙ 10⁻⁰³
ENSG00000265052	RN7SL622P	misc_RNA	1.27655	1.85 ∙ 10⁻⁰⁴	7.47 ∙ 10⁻⁰³
ENSG00000218502	H2AZP3	processed_pseudogene	0.82057	1.85 ∙ 10⁻⁰⁴	7.49 ∙ 10⁻⁰³
ENSG00000140829	DHX38	protein_coding	0.958864	1.85 ∙ 10⁻⁰⁴	7.49 ∙ 10⁻⁰³
ENSG00000214514	KRT42P	transcribed_unprocessed_pseudogene	1.03705	1.85 ∙ 10⁻⁰⁴	7.49 ∙ 10⁻⁰³
ENSG00000227188	MGAT3-AS1	lncRNA	1.12243	1.85 ∙ 10⁻⁰⁴	7.49 ∙ 10⁻⁰³
ENSG00000239912	RPL39P36	processed_pseudogene	0.737952	1.86 ∙ 10⁻⁰⁴	7.51 ∙ 10⁻⁰³
ENSG00000239636	TFAP2E-AS1	lncRNA	1.0728	1.86 ∙ 10⁻⁰⁴	7.51 ∙ 10⁻⁰³
ENSG00000118181	RPS25	protein_coding	0.889056	1.87 ∙ 10⁻⁰⁴	7.52 ∙ 10⁻⁰³
ENSG00000241258	CRCP	protein_coding	1.06213	1.88 ∙ 10⁻⁰⁴	7.55 ∙ 10⁻⁰³
ENSG00000235593	RBMS3-AS1	lncRNA	0.925759	1.88 ∙ 10⁻⁰⁴	7.55 ∙ 10⁻⁰³
ENSG00000273388	ENSG00000273388	lncRNA	1.19718	1.88 ∙ 10⁻⁰⁴	7.55 ∙ 10⁻⁰³
ENSG00000163492	CCDC141	protein_coding	0.955783	1.88 ∙ 10⁻⁰⁴	7.57 ∙ 10⁻⁰³
ENSG00000286837	ENSG00000286837	lncRNA	1.16138	1.89 ∙ 10⁻⁰⁴	7.58 ∙ 10⁻⁰³
ENSG00000225292	ENSG00000225292	lncRNA	1.16604	1.89 ∙ 10⁻⁰⁴	7.59 ∙ 10⁻⁰³
ENSG00000180221	TPT1P10	processed_pseudogene	0.827044	1.90 ∙ 10⁻⁰⁴	7.60 ∙ 10⁻⁰³
ENSG00000232973	CYP1B1-AS1	lncRNA	1.03726	1.90 ∙ 10⁻⁰⁴	7.63 ∙ 10⁻⁰³
ENSG00000214526	ENSG00000214526	processed_pseudogene	0.871763	1.91 ∙ 10⁻⁰⁴	7.64 ∙ 10⁻⁰³
ENSG00000258334	TROAP-AS1	lncRNA	1.05132	1.91 ∙ 10⁻⁰⁴	7.64 ∙ 10⁻⁰³
ENSG00000197756	RPL37A	protein_coding	0.937732	1.91 ∙ 10⁻⁰⁴	7.65 ∙ 10⁻⁰³
ENSG00000198973	MIR375	miRNA	1.47955	1.92 ∙ 10⁻⁰⁴	7.66 ∙ 10⁻⁰³
ENSG00000267388	ENSG00000267388	lncRNA	1.2015	1.92 ∙ 10⁻⁰⁴	7.66 ∙ 10⁻⁰³
ENSG00000229534	HNRNPA1P53	processed_pseudogene	0.881797	1.92 ∙ 10⁻⁰⁴	7.67 ∙ 10⁻⁰³
ENSG00000270781	ENSG00000270781	processed_pseudogene	0.87351	1.94 ∙ 10⁻⁰⁴	7.72 ∙ 10⁻⁰³
ENSG00000285717	ENSG00000285717	lncRNA	1.38284	1.94 ∙ 10⁻⁰⁴	7.74 ∙ 10⁻⁰³
ENSG00000237735	ENSG00000237735	lncRNA	1.12705	1.95 ∙ 10⁻⁰⁴	7.77 ∙ 10⁻⁰³
ENSG00000167513	CDT1	protein_coding	1.05271	1.95 ∙ 10⁻⁰⁴	7.78 ∙ 10⁻⁰³
ENSG00000226070	ENSG00000226070	lncRNA	1.18063	1.97 ∙ 10⁻⁰⁴	7.82 ∙ 10⁻⁰³
ENSG00000258599	ENSG00000258599	processed_pseudogene	1.05066	1.97 ∙ 10⁻⁰⁴	7.82 ∙ 10⁻⁰³
ENSG00000244585	RPL12P33	processed_pseudogene	0.800298	1.97 ∙ 10⁻⁰⁴	7.83 ∙ 10⁻⁰³
ENSG00000167202	TBC1D2B	protein_coding	0.96605	1.98 ∙ 10⁻⁰⁴	7.87 ∙ 10⁻⁰³
ENSG00000287579	ENSG00000287579	lncRNA	0.926432	1.98 ∙ 10⁻⁰⁴	7.87 ∙ 10⁻⁰³
ENSG00000275591	XKR5	protein_coding	1.06189	1.99 ∙ 10⁻⁰⁴	7.89 ∙ 10⁻⁰³
ENSG00000274510	Metazoa_SRP	misc_RNA	1.13467	1.99 ∙ 10⁻⁰⁴	7.90 ∙ 10⁻⁰³
ENSG00000221563	MIR1269A	miRNA	1.19918	2.01 ∙ 10⁻⁰⁴	7.94 ∙ 10⁻⁰³
ENSG00000114120	SLC25A36	protein_coding	0.955695	2.01 ∙ 10⁻⁰⁴	7.94 ∙ 10⁻⁰³
ENSG00000260596	DUX4	protein_coding	1.06247	2.01 ∙ 10⁻⁰⁴	7.94 ∙ 10⁻⁰³
ENSG00000276823	Metazoa_SRP	misc_RNA	1.13687	2.01 ∙ 10⁻⁰⁴	7.95 ∙ 10⁻⁰³
ENSG00000175809	CBLL2	protein_coding	0.936376	2.02 ∙ 10⁻⁰⁴	7.97 ∙ 10⁻⁰³
ENSG00000235643	LINC01647	lncRNA	1.11453	2.03 ∙ 10⁻⁰⁴	7.98 ∙ 10⁻⁰³
ENSG00000227290	LINC01364	lncRNA	0.921243	2.03 ∙ 10⁻⁰⁴	7.98 ∙ 10⁻⁰³
ENSG00000220370	ENSG00000220370	processed_pseudogene	0.892498	2.03 ∙ 10⁻⁰⁴	7.99 ∙ 10⁻⁰³
ENSG00000105197	TIMM50	protein_coding	1.04025	2.03 ∙ 10⁻⁰⁴	7.99 ∙ 10⁻⁰³
ENSG00000289308	ENSG00000289308	lncRNA	1.17688	2.03 ∙ 10⁻⁰⁴	7.99 ∙ 10⁻⁰³
ENSG00000176299	OR4M1	protein_coding	0.913968	2.04 ∙ 10⁻⁰⁴	8.00 ∙ 10⁻⁰³
ENSG00000236299	ENSG00000236299	lncRNA	1.04555	2.04 ∙ 10⁻⁰⁴	8.00 ∙ 10⁻⁰³
ENSG00000285905	BMP8B-AS1	lncRNA	1.14942	2.04 ∙ 10⁻⁰⁴	8.00 ∙ 10⁻⁰³
ENSG00000241746	ENSG00000241746	processed_pseudogene	0.811224	2.04 ∙ 10⁻⁰⁴	8.01 ∙ 10⁻⁰³
ENSG00000277170	ENSG00000277170	lncRNA	1.18713	2.05 ∙ 10⁻⁰⁴	8.02 ∙ 10⁻⁰³
ENSG00000211829	TRDC	TR_C_gene	0.428647	2.06 ∙ 10⁻⁰⁴	8.04 ∙ 10⁻⁰³
ENSG00000172840	PDP2	protein_coding	1.03571	2.06 ∙ 10⁻⁰⁴	8.04 ∙ 10⁻⁰³
ENSG00000261028	ENSG00000261028	lncRNA	1.07715	2.06 ∙ 10⁻⁰⁴	8.04 ∙ 10⁻⁰³
ENSG00000223920	ENSG00000223920	processed_pseudogene	1.25856	2.06 ∙ 10⁻⁰⁴	8.04 ∙ 10⁻⁰³
ENSG00000256085	ENSG00000256085	lncRNA	0.872281	2.06 ∙ 10⁻⁰⁴	8.05 ∙ 10⁻⁰³
ENSG00000214988	RPL7AP26	processed_pseudogene	0.83515	2.07 ∙ 10⁻⁰⁴	8.07 ∙ 10⁻⁰³
ENSG00000236535	RC3H1-IT1	lncRNA	1.0903	2.07 ∙ 10⁻⁰⁴	8.07 ∙ 10⁻⁰³
ENSG00000260549	MT1L	transcribed_unprocessed_pseudogene	1.13578	2.08 ∙ 10⁻⁰⁴	8.08 ∙ 10⁻⁰³
ENSG00000237379	CBX1P3	processed_pseudogene	0.934778	2.08 ∙ 10⁻⁰⁴	8.10 ∙ 10⁻⁰³
ENSG00000225078	ENSG00000225078	processed_pseudogene	0.927641	2.09 ∙ 10⁻⁰⁴	8.10 ∙ 10⁻⁰³
ENSG00000242444	ENSG00000242444	transcribed_processed_pseudogene	1.08847	2.09 ∙ 10⁻⁰⁴	8.13 ∙ 10⁻⁰³
ENSG00000257259	LINC02388	lncRNA	1.04432	2.10 ∙ 10⁻⁰⁴	8.16 ∙ 10⁻⁰³
ENSG00000280087	ENSG00000280087	TEC	1.05713	2.11 ∙ 10⁻⁰⁴	8.19 ∙ 10⁻⁰³
ENSG00000274026	FAM27E3	lncRNA	1.07605	2.11 ∙ 10⁻⁰⁴	8.19 ∙ 10⁻⁰³
ENSG00000207944	MIR574	miRNA	1.21212	2.12 ∙ 10⁻⁰⁴	8.19 ∙ 10⁻⁰³
ENSG00000032742	IFT88	protein_coding	0.958182	2.12 ∙ 10⁻⁰⁴	8.19 ∙ 10⁻⁰³
ENSG00000259121	ENSG00000259121	processed_pseudogene	0.843772	2.13 ∙ 10⁻⁰⁴	8.22 ∙ 10⁻⁰³
ENSG00000266553	RN7SL356P	misc_RNA	1.20756	2.13 ∙ 10⁻⁰⁴	8.22 ∙ 10⁻⁰³
ENSG00000288535	ENSG00000288535	lncRNA	0.873647	2.13 ∙ 10⁻⁰⁴	8.22 ∙ 10⁻⁰³
ENSG00000274923	ENSG00000274923	unprocessed_pseudogene	0.926406	2.14 ∙ 10⁻⁰⁴	8.24 ∙ 10⁻⁰³
ENSG00000279757	ENSG00000279757	TEC	1.118	2.14 ∙ 10⁻⁰⁴	8.24 ∙ 10⁻⁰³
ENSG00000266195	RN7SL163P	misc_RNA	1.27546	2.14 ∙ 10⁻⁰⁴	8.26 ∙ 10⁻⁰³
ENSG00000252223	RNU6-1049P	snRNA	1.20127	2.15 ∙ 10⁻⁰⁴	8.26 ∙ 10⁻⁰³
ENSG00000268066	FMR1-AS1	lncRNA	0.945838	2.15 ∙ 10⁻⁰⁴	8.26 ∙ 10⁻⁰³
ENSG00000267130	ENSG00000267130	lncRNA	1.19638	2.16 ∙ 10⁻⁰⁴	8.31 ∙ 10⁻⁰³
ENSG00000236487	ENSG00000236487	processed_pseudogene	0.907011	2.17 ∙ 10⁻⁰⁴	8.33 ∙ 10⁻⁰³
ENSG00000272473	ENSG00000272473	lncRNA	1.18411	2.18 ∙ 10⁻⁰⁴	8.36 ∙ 10⁻⁰³
ENSG00000228451	SDAD1P1	transcribed_processed_pseudogene	1.05508	2.19 ∙ 10⁻⁰⁴	8.39 ∙ 10⁻⁰³
ENSG00000287522	ENSG00000287522	lncRNA	1.25129	2.18 ∙ 10⁻⁰⁴	8.39 ∙ 10⁻⁰³
ENSG00000213075	RPL31P11	transcribed_processed_pseudogene	0.879856	2.20 ∙ 10⁻⁰⁴	8.41 ∙ 10⁻⁰³
ENSG00000250426	FTLP10	transcribed_processed_pseudogene	0.902891	2.20 ∙ 10⁻⁰⁴	8.41 ∙ 10⁻⁰³
ENSG00000234770	GULOP	unitary_pseudogene	1.08563	2.20 ∙ 10⁻⁰⁴	8.41 ∙ 10⁻⁰³
ENSG00000227338	ENSG00000227338	lncRNA	1.18103	2.20 ∙ 10⁻⁰⁴	8.41 ∙ 10⁻⁰³
ENSG00000243365	RN7SL278P	misc_RNA	1.16746	2.19 ∙ 10⁻⁰⁴	8.41 ∙ 10⁻⁰³
ENSG00000278949	ENSG00000278949	TEC	1.1722	2.20 ∙ 10⁻⁰⁴	8.42 ∙ 10⁻⁰³
ENSG00000170242	USP47	protein_coding	0.938437	2.21 ∙ 10⁻⁰⁴	8.42 ∙ 10⁻⁰³
ENSG00000187094	CCK	protein_coding	1.06898	2.21 ∙ 10⁻⁰⁴	8.42 ∙ 10⁻⁰³
ENSG00000279352	ENSG00000279352	TEC	1.1833	2.21 ∙ 10⁻⁰⁴	8.42 ∙ 10⁻⁰³
ENSG00000007314	SCN4A	protein_coding	1.0327	2.21 ∙ 10⁻⁰⁴	8.42 ∙ 10⁻⁰³
ENSG00000253696	KBTBD11-OT1	lncRNA	0.930152	2.21 ∙ 10⁻⁰⁴	8.42 ∙ 10⁻⁰³
ENSG00000243648	ENSG00000243648	processed_pseudogene	0.87395	2.22 ∙ 10⁻⁰⁴	8.43 ∙ 10⁻⁰³
ENSG00000081760	AACS	protein_coding	1.02968	2.22 ∙ 10⁻⁰⁴	8.45 ∙ 10⁻⁰³
ENSG00000264803	MIR378C	miRNA	0.886364	2.24 ∙ 10⁻⁰⁴	8.49 ∙ 10⁻⁰³
ENSG00000237004	ZNRF2P1	transcribed_processed_pseudogene	1.31064	2.23 ∙ 10⁻⁰⁴	8.49 ∙ 10⁻⁰³
ENSG00000243433	ENSG00000243433	lncRNA	1.1585	2.24 ∙ 10⁻⁰⁴	8.49 ∙ 10⁻⁰³
ENSG00000275355	Metazoa_SRP	misc_RNA	1.29175	2.24 ∙ 10⁻⁰⁴	8.50 ∙ 10⁻⁰³
ENSG00000287672	ENSG00000287672	lncRNA	1.09257	2.25 ∙ 10⁻⁰⁴	8.52 ∙ 10⁻⁰³
ENSG00000272509	ENSG00000272509	lncRNA	0.901302	2.26 ∙ 10⁻⁰⁴	8.56 ∙ 10⁻⁰³
ENSG00000264201	MIR4701	miRNA	0.910756	2.27 ∙ 10⁻⁰⁴	8.57 ∙ 10⁻⁰³
ENSG00000285980	ENSG00000285980	lncRNA	0.939641	2.26 ∙ 10⁻⁰⁴	8.57 ∙ 10⁻⁰³
ENSG00000286280	ENSG00000286280	lncRNA	1.10169	2.27 ∙ 10⁻⁰⁴	8.57 ∙ 10⁻⁰³
ENSG00000255727	LINC01489	lncRNA	1.07484	2.27 ∙ 10⁻⁰⁴	8.59 ∙ 10⁻⁰³
ENSG00000228952	LINC02041	lncRNA	1.14299	2.28 ∙ 10⁻⁰⁴	8.59 ∙ 10⁻⁰³
ENSG00000243694	LINC02027	lncRNA	0.94461	2.29 ∙ 10⁻⁰⁴	8.63 ∙ 10⁻⁰³
ENSG00000165102	HGSNAT	protein_coding	1.02927	2.29 ∙ 10⁻⁰⁴	8.63 ∙ 10⁻⁰³
ENSG00000261924	ENSG00000261924	lncRNA	1.08888	2.29 ∙ 10⁻⁰⁴	8.63 ∙ 10⁻⁰³
ENSG00000262038	ENSG00000262038	lncRNA	1.26038	2.29 ∙ 10⁻⁰⁴	8.63 ∙ 10⁻⁰³
ENSG00000288225	ENSG00000288225	processed_pseudogene	1.28941	2.29 ∙ 10⁻⁰⁴	8.63 ∙ 10⁻⁰³
ENSG00000282133	TRBJ1-3	TR_J_gene	0.933987	2.30 ∙ 10⁻⁰⁴	8.63 ∙ 10⁻⁰³
ENSG00000271959	ENSG00000271959	lncRNA	1.05531	2.30 ∙ 10⁻⁰⁴	8.63 ∙ 10⁻⁰³
ENSG00000249451	ENSG00000249451	lncRNA	1.10195	2.31 ∙ 10⁻⁰⁴	8.66 ∙ 10⁻⁰³
ENSG00000261783	ENSG00000261783	lncRNA	1.24409	2.31 ∙ 10⁻⁰⁴	8.66 ∙ 10⁻⁰³
ENSG00000266262	MIR4428	miRNA	1.17575	2.31 ∙ 10⁻⁰⁴	8.66 ∙ 10⁻⁰³
ENSG00000242779	ZNF702P	transcribed_processed_pseudogene	1.04694	2.31 ∙ 10⁻⁰⁴	8.67 ∙ 10⁻⁰³
ENSG00000213366	GSTM2	protein_coding	1.04717	2.32 ∙ 10⁻⁰⁴	8.69 ∙ 10⁻⁰³
ENSG00000226208	ENSG00000226208	lncRNA	1.16213	2.32 ∙ 10⁻⁰⁴	8.69 ∙ 10⁻⁰³
ENSG00000243256	RPL30P14	processed_pseudogene	0.853391	2.33 ∙ 10⁻⁰⁴	8.70 ∙ 10⁻⁰³
ENSG00000259681	ENSG00000259681	lncRNA	1.12024	2.33 ∙ 10⁻⁰⁴	8.71 ∙ 10⁻⁰³
ENSG00000107130	NCS1	protein_coding	0.954898	2.33 ∙ 10⁻⁰⁴	8.71 ∙ 10⁻⁰³
ENSG00000274512	TBC1D3L	protein_coding	1.12615	2.33 ∙ 10⁻⁰⁴	8.71 ∙ 10⁻⁰³
ENSG00000224844	ENSG00000224844	lncRNA	1.27807	2.35 ∙ 10⁻⁰⁴	8.79 ∙ 10⁻⁰³
ENSG00000169683	LRRC45	protein_coding	1.0378	2.36 ∙ 10⁻⁰⁴	8.81 ∙ 10⁻⁰³
ENSG00000267419	ZNF56P	transcribed_unprocessed_pseudogene	1.06173	2.37 ∙ 10⁻⁰⁴	8.84 ∙ 10⁻⁰³
ENSG00000132688	NES	protein_coding	0.919705	2.37 ∙ 10⁻⁰⁴	8.85 ∙ 10⁻⁰³
ENSG00000218109	KIRREL3-AS3	lncRNA	0.925388	2.38 ∙ 10⁻⁰⁴	8.85 ∙ 10⁻⁰³
ENSG00000187492	CDHR4	protein_coding	1.04246	2.39 ∙ 10⁻⁰⁴	8.87 ∙ 10⁻⁰³
ENSG00000262352	LINC02564	lncRNA	1.05061	2.39 ∙ 10⁻⁰⁴	8.87 ∙ 10⁻⁰³
ENSG00000262171	ENSG00000262171	lncRNA	1.17036	2.38 ∙ 10⁻⁰⁴	8.87 ∙ 10⁻⁰³
ENSG00000228938	SNRPD2P1	processed_pseudogene	0.802502	2.39 ∙ 10⁻⁰⁴	8.87 ∙ 10⁻⁰³
ENSG00000221514	SNORD111B	snoRNA	1.10425	2.39 ∙ 10⁻⁰⁴	8.87 ∙ 10⁻⁰³
ENSG00000261613	ENSG00000261613	lncRNA	1.17603	2.39 ∙ 10⁻⁰⁴	8.87 ∙ 10⁻⁰³
ENSG00000083444	PLOD1	protein_coding	1.03895	2.40 ∙ 10⁻⁰⁴	8.89 ∙ 10⁻⁰³
ENSG00000161395	PGAP3	protein_coding	1.04613	2.40 ∙ 10⁻⁰⁴	8.89 ∙ 10⁻⁰³
ENSG00000271589	ENSG00000271589	processed_pseudogene	1.21264	2.42 ∙ 10⁻⁰⁴	8.94 ∙ 10⁻⁰³
ENSG00000260238	PMF1-BGLAP	protein_coding	0.852915	2.42 ∙ 10⁻⁰⁴	8.95 ∙ 10⁻⁰³
ENSG00000200653	RNU4-92P	snRNA	0.870734	2.42 ∙ 10⁻⁰⁴	8.95 ∙ 10⁻⁰³
ENSG00000105143	SLC1A6	protein_coding	1.03877	2.43 ∙ 10⁻⁰⁴	8.97 ∙ 10⁻⁰³
ENSG00000264879	RN7SL690P	misc_RNA	1.27763	2.43 ∙ 10⁻⁰⁴	8.98 ∙ 10⁻⁰³
ENSG00000243847	RN7SL610P	misc_RNA	1.19925	2.44 ∙ 10⁻⁰⁴	9.00 ∙ 10⁻⁰³
ENSG00000241026	ENSG00000241026	unprocessed_pseudogene	0.933858	2.45 ∙ 10⁻⁰⁴	9.03 ∙ 10⁻⁰³
ENSG00000230764	MTND1P4	unprocessed_pseudogene	1.17422	2.45 ∙ 10⁻⁰⁴	9.03 ∙ 10⁻⁰³
ENSG00000269025	ENSG00000269025	transcribed_processed_pseudogene	1.09017	2.46 ∙ 10⁻⁰⁴	9.04 ∙ 10⁻⁰³
ENSG00000226790	HNRNPA3P1	processed_pseudogene	0.903732	2.46 ∙ 10⁻⁰⁴	9.05 ∙ 10⁻⁰³
ENSG00000280138	ENSG00000280138	TEC	1.09155	2.47 ∙ 10⁻⁰⁴	9.07 ∙ 10⁻⁰³
ENSG00000261077	ENSG00000261077	processed_pseudogene	0.803491	2.48 ∙ 10⁻⁰⁴	9.10 ∙ 10⁻⁰³
ENSG00000253332	ENSG00000253332	processed_pseudogene	0.854386	2.48 ∙ 10⁻⁰⁴	9.10 ∙ 10⁻⁰³
ENSG00000276894	RAB28P4	processed_pseudogene	0.785174	2.48 ∙ 10⁻⁰⁴	9.11 ∙ 10⁻⁰³
ENSG00000276578	ENSG00000276578	unprocessed_pseudogene	0.923052	2.49 ∙ 10⁻⁰⁴	9.12 ∙ 10⁻⁰³
ENSG00000229207	SERPINH1P1	processed_pseudogene	1.18487	2.49 ∙ 10⁻⁰⁴	9.12 ∙ 10⁻⁰³
ENSG00000265031	ENSG00000265031	miRNA	1.35549	2.49 ∙ 10⁻⁰⁴	9.12 ∙ 10⁻⁰³
ENSG00000180773	SLC36A4	protein_coding	0.963441	2.49 ∙ 10⁻⁰⁴	9.13 ∙ 10⁻⁰³
ENSG00000213096	ZNF254	protein_coding	1.04483	2.50 ∙ 10⁻⁰⁴	9.14 ∙ 10⁻⁰³
ENSG00000049249	TNFRSF9	protein_coding	0.962491	2.53 ∙ 10⁻⁰⁴	9.23 ∙ 10⁻⁰³
ENSG00000254362	ENSG00000254362	lncRNA	1.08719	2.54 ∙ 10⁻⁰⁴	9.27 ∙ 10⁻⁰³
ENSG00000241911	TRBVB	TR_V_pseudogene	1.14553	2.54 ∙ 10⁻⁰⁴	9.27 ∙ 10⁻⁰³
ENSG00000276718	ENSG00000276718	lncRNA	1.18995	2.54 ∙ 10⁻⁰⁴	9.27 ∙ 10⁻⁰³
ENSG00000226679	ENSG00000226679	lncRNA	1.18958	2.55 ∙ 10⁻⁰⁴	9.29 ∙ 10⁻⁰³
ENSG00000197256	KANK2	protein_coding	1.03792	2.55 ∙ 10⁻⁰⁴	9.30 ∙ 10⁻⁰³
ENSG00000278456	ENSG00000278456	lncRNA	0.896011	2.55 ∙ 10⁻⁰⁴	9.30 ∙ 10⁻⁰³
ENSG00000207002	ENSG00000207002	snoRNA	1.24565	2.55 ∙ 10⁻⁰⁴	9.30 ∙ 10⁻⁰³
ENSG00000163684	RPP14	protein_coding	0.940075	2.56 ∙ 10⁻⁰⁴	9.30 ∙ 10⁻⁰³
ENSG00000276770	MIR6780B	miRNA	1.14147	2.57 ∙ 10⁻⁰⁴	9.33 ∙ 10⁻⁰³
ENSG00000280870	MIR325HG	lncRNA	0.954416	2.57 ∙ 10⁻⁰⁴	9.34 ∙ 10⁻⁰³
ENSG00000115421	PAPOLG	protein_coding	0.937814	2.57 ∙ 10⁻⁰⁴	9.34 ∙ 10⁻⁰³
ENSG00000233388	ENSG00000233388	processed_pseudogene	0.87084	2.60 ∙ 10⁻⁰⁴	9.42 ∙ 10⁻⁰³
ENSG00000238785	RNU7-92P	snRNA	1.40072	2.60 ∙ 10⁻⁰⁴	9.42 ∙ 10⁻⁰³
ENSG00000226496	LINC00323	lncRNA	0.909195	2.62 ∙ 10⁻⁰⁴	9.47 ∙ 10⁻⁰³
ENSG00000203356	LINC01562	lncRNA	1.11885	2.62 ∙ 10⁻⁰⁴	9.47 ∙ 10⁻⁰³
ENSG00000285712	ENSG00000285712	lncRNA	1.18744	2.62 ∙ 10⁻⁰⁴	9.47 ∙ 10⁻⁰³
ENSG00000120942	UBIAD1	protein_coding	1.07611	2.63 ∙ 10⁻⁰⁴	9.52 ∙ 10⁻⁰³
ENSG00000238326	ENSG00000238326	snoRNA	1.19427	2.63 ∙ 10⁻⁰⁴	9.52 ∙ 10⁻⁰³
ENSG00000251504	LINC01099	lncRNA	1.05922	2.64 ∙ 10⁻⁰⁴	9.55 ∙ 10⁻⁰³
ENSG00000261141	ENSG00000261141	lncRNA	1.17014	2.65 ∙ 10⁻⁰⁴	9.58 ∙ 10⁻⁰³
ENSG00000233387	IATPR	lncRNA	1.07275	2.67 ∙ 10⁻⁰⁴	9.61 ∙ 10⁻⁰³
ENSG00000226599	ENSG00000226599	lncRNA	1.09789	2.66 ∙ 10⁻⁰⁴	9.61 ∙ 10⁻⁰³
ENSG00000145246	ATP10D	protein_coding	0.967918	2.67 ∙ 10⁻⁰⁴	9.62 ∙ 10⁻⁰³
ENSG00000234622	ENSG00000234622	lncRNA	0.892607	2.67 ∙ 10⁻⁰⁴	9.62 ∙ 10⁻⁰³
ENSG00000017260	ATP2C1	protein_coding	0.977549	2.68 ∙ 10⁻⁰⁴	9.63 ∙ 10⁻⁰³
ENSG00000202522	Y_RNA	misc_RNA	0.768891	2.68 ∙ 10⁻⁰⁴	9.65 ∙ 10⁻⁰³
ENSG00000259168	ENSG00000259168	lncRNA	0.931848	2.68 ∙ 10⁻⁰⁴	9.65 ∙ 10⁻⁰³
ENSG00000265948	ENSG00000265948	lncRNA	1.22804	2.70 ∙ 10⁻⁰⁴	9.68 ∙ 10⁻⁰³
ENSG00000238189	ENOX1-AS2	lncRNA	0.921678	2.70 ∙ 10⁻⁰⁴	9.70 ∙ 10⁻⁰³
ENSG00000241391	RN7SL234P	misc_RNA	1.14287	2.70 ∙ 10⁻⁰⁴	9.70 ∙ 10⁻⁰³
ENSG00000240882	ENSG00000240882	processed_pseudogene	1.17366	2.71 ∙ 10⁻⁰⁴	9.71 ∙ 10⁻⁰³
ENSG00000249452	ENSG00000249452	processed_pseudogene	0.904913	2.71 ∙ 10⁻⁰⁴	9.72 ∙ 10⁻⁰³
ENSG00000255185	PDXDC2P	transcribed_unprocessed_pseudogene	0.935137	2.72 ∙ 10⁻⁰⁴	9.76 ∙ 10⁻⁰³
ENSG00000287458	FKBP5-AS	lncRNA	1.81949	2.73 ∙ 10⁻⁰⁴	9.77 ∙ 10⁻⁰³
ENSG00000261156	LINC01989	lncRNA	1.05626	2.73 ∙ 10⁻⁰⁴	9.78 ∙ 10⁻⁰³
ENSG00000230175	ENSG00000230175	processed_pseudogene	0.80207	2.74 ∙ 10⁻⁰⁴	9.79 ∙ 10⁻⁰³
ENSG00000236772	ENSG00000236772	lncRNA	0.946422	2.74 ∙ 10⁻⁰⁴	9.79 ∙ 10⁻⁰³
ENSG00000229356	LRRC3-DT	lncRNA	1.07598	2.74 ∙ 10⁻⁰⁴	9.80 ∙ 10⁻⁰³
ENSG00000232754	ENSG00000232754	lncRNA	0.924245	2.77 ∙ 10⁻⁰⁴	9.89 ∙ 10⁻⁰³
ENSG00000198704	GPX6	protein_coding	1.0519	2.78 ∙ 10⁻⁰⁴	9.91 ∙ 10⁻⁰³
ENSG00000171049	FPR2	protein_coding	1.05738	2.79 ∙ 10⁻⁰⁴	9.95 ∙ 10⁻⁰³
ENSG00000272455	MRPL20-DT	lncRNA	1.2038	2.80 ∙ 10⁻⁰⁴	9.96 ∙ 10⁻⁰³
ENSG00000263494	ENSG00000263494	lncRNA	1.21532	2.80 ∙ 10⁻⁰⁴	9.96 ∙ 10⁻⁰³
ENSG00000188100	FAM25A	protein_coding	1.18707	2.80 ∙ 10⁻⁰⁴	9.97 ∙ 10⁻⁰³
ENSG00000167508	MVD	protein_coding	1.04207	2.81 ∙ 10⁻⁰⁴	9.97 ∙ 10⁻⁰³
ENSG00000278530	CHMP1B2P	transcribed_unitary_pseudogene	0.952351	2.81 ∙ 10⁻⁰⁴	9.98 ∙ 10⁻⁰³
ENSG00000280387	ENSG00000280387	TEC	1.10571	2.81 ∙ 10⁻⁰⁴	9.99 ∙ 10⁻⁰³
ENSG00000288234	ENSG00000288234	lncRNA	1.11188	2.82 ∙ 10⁻⁰⁴	1.00 ∙ 10⁻⁰²
ENSG00000235687	LINC00993	transcribed_unprocessed_pseudogene	1.03976	2.83 ∙ 10⁻⁰⁴	1.00 ∙ 10⁻⁰²
ENSG00000203635	ENSG00000203635	lncRNA	1.14486	2.83 ∙ 10⁻⁰⁴	1.00 ∙ 10⁻⁰²
ENSG00000283633	ENSG00000283633	lncRNA	1.26612	2.83 ∙ 10⁻⁰⁴	1.00 ∙ 10⁻⁰²
ENSG00000211725	TRBV5-5	TR_V_gene	1.12607	2.84 ∙ 10⁻⁰⁴	1.01 ∙ 10⁻⁰²
ENSG00000261702	ENSG00000261702	processed_pseudogene	0.84514	2.85 ∙ 10⁻⁰⁴	1.01 ∙ 10⁻⁰²
ENSG00000227203	SUB1P1	processed_pseudogene	0.781082	2.85 ∙ 10⁻⁰⁴	1.01 ∙ 10⁻⁰²
ENSG00000153165	RGPD3	protein_coding	0.935464	2.86 ∙ 10⁻⁰⁴	1.01 ∙ 10⁻⁰²
ENSG00000271423	CYCSP1	processed_pseudogene	0.884043	2.86 ∙ 10⁻⁰⁴	1.01 ∙ 10⁻⁰²
ENSG00000231969	MMADHC-DT	lncRNA	0.939368	2.86 ∙ 10⁻⁰⁴	1.01 ∙ 10⁻⁰²
ENSG00000250684	ADI1P2	processed_pseudogene	1.12689	2.86 ∙ 10⁻⁰⁴	1.01 ∙ 10⁻⁰²
ENSG00000270480	ENSG00000270480	processed_pseudogene	1.20326	2.89 ∙ 10⁻⁰⁴	1.02 ∙ 10⁻⁰²
ENSG00000121864	ZNF639	protein_coding	1.03964	2.90 ∙ 10⁻⁰⁴	1.02 ∙ 10⁻⁰²
ENSG00000069345	DNAJA2	protein_coding	0.950961	2.90 ∙ 10⁻⁰⁴	1.02 ∙ 10⁻⁰²
ENSG00000251679	ENSG00000251679	lncRNA	1.09307	2.91 ∙ 10⁻⁰⁴	1.02 ∙ 10⁻⁰²
ENSG00000264030	RN7SL66P	misc_RNA	1.24813	2.91 ∙ 10⁻⁰⁴	1.02 ∙ 10⁻⁰²
ENSG00000224282	ENSG00000224282	processed_pseudogene	0.812821	2.93 ∙ 10⁻⁰⁴	1.03 ∙ 10⁻⁰²
ENSG00000277399	GPR179	protein_coding	1.04299	2.93 ∙ 10⁻⁰⁴	1.03 ∙ 10⁻⁰²
ENSG00000178125	PPP1R42	protein_coding	0.965188	2.94 ∙ 10⁻⁰⁴	1.03 ∙ 10⁻⁰²
ENSG00000252988	RNU6-111P	snRNA	0.905145	2.94 ∙ 10⁻⁰⁴	1.03 ∙ 10⁻⁰²
ENSG00000266593	MIR4713	miRNA	0.87344	2.94 ∙ 10⁻⁰⁴	1.03 ∙ 10⁻⁰²
ENSG00000223916	ENSG00000223916	processed_pseudogene	0.78319	2.97 ∙ 10⁻⁰⁴	1.04 ∙ 10⁻⁰²
ENSG00000122873	CISD1	protein_coding	0.942628	2.97 ∙ 10⁻⁰⁴	1.04 ∙ 10⁻⁰²
ENSG00000187908	DMBT1	protein_coding	1.04628	2.96 ∙ 10⁻⁰⁴	1.04 ∙ 10⁻⁰²
ENSG00000251717	RNA5SP419	rRNA_pseudogene	1.10519	2.97 ∙ 10⁻⁰⁴	1.04 ∙ 10⁻⁰²
ENSG00000262312	ENSG00000262312	lncRNA	1.07084	2.97 ∙ 10⁻⁰⁴	1.04 ∙ 10⁻⁰²
ENSG00000242154	ENSG00000242154	lncRNA	1.09697	2.96 ∙ 10⁻⁰⁴	1.04 ∙ 10⁻⁰²
ENSG00000205927	OLIG2	protein_coding	1.08485	2.97 ∙ 10⁻⁰⁴	1.04 ∙ 10⁻⁰²
ENSG00000225129	ENSG00000225129	lncRNA	1.11032	2.97 ∙ 10⁻⁰⁴	1.04 ∙ 10⁻⁰²
ENSG00000236058	RPL17P36	processed_pseudogene	0.670268	2.98 ∙ 10⁻⁰⁴	1.04 ∙ 10⁻⁰²
ENSG00000185670	ZBTB3	protein_coding	1.06496	3.00 ∙ 10⁻⁰⁴	1.05 ∙ 10⁻⁰²
ENSG00000181027	FKRP	protein_coding	1.04656	3.00 ∙ 10⁻⁰⁴	1.05 ∙ 10⁻⁰²
ENSG00000253175	ENSG00000253175	processed_pseudogene	0.84572	3.04 ∙ 10⁻⁰⁴	1.06 ∙ 10⁻⁰²
ENSG00000170426	SDR9C7	protein_coding	0.945012	3.04 ∙ 10⁻⁰⁴	1.06 ∙ 10⁻⁰²
ENSG00000253690	ENSG00000253690	lncRNA	0.890033	3.04 ∙ 10⁻⁰⁴	1.06 ∙ 10⁻⁰²
ENSG00000217408	PRELID1P2	processed_pseudogene	1.1155	3.05 ∙ 10⁻⁰⁴	1.06 ∙ 10⁻⁰²
ENSG00000234573	ENSG00000234573	processed_pseudogene	0.877192	3.06 ∙ 10⁻⁰⁴	1.06 ∙ 10⁻⁰²
ENSG00000197930	ERO1A	protein_coding	0.966871	3.06 ∙ 10⁻⁰⁴	1.06 ∙ 10⁻⁰²
ENSG00000152214	RIT2	protein_coding	0.95901	3.06 ∙ 10⁻⁰⁴	1.06 ∙ 10⁻⁰²
ENSG00000279031	ENSG00000279031	TEC	1.13842	3.07 ∙ 10⁻⁰⁴	1.06 ∙ 10⁻⁰²
ENSG00000268336	SIGLEC20P	unprocessed_pseudogene	1.06414	3.08 ∙ 10⁻⁰⁴	1.06 ∙ 10⁻⁰²
ENSG00000063177	RPL18	protein_coding	0.849154	3.08 ∙ 10⁻⁰⁴	1.07 ∙ 10⁻⁰²
ENSG00000113068	PFDN1	protein_coding	0.922599	3.09 ∙ 10⁻⁰⁴	1.07 ∙ 10⁻⁰²
ENSG00000276988	Metazoa_SRP	misc_RNA	1.46368	3.09 ∙ 10⁻⁰⁴	1.07 ∙ 10⁻⁰²
ENSG00000239415	ENSG00000239415	lncRNA	1.08429	3.10 ∙ 10⁻⁰⁴	1.07 ∙ 10⁻⁰²
ENSG00000229832	ENSG00000229832	lncRNA	1.15589	3.10 ∙ 10⁻⁰⁴	1.07 ∙ 10⁻⁰²
ENSG00000274838	MIR6788	miRNA	1.11782	3.11 ∙ 10⁻⁰⁴	1.07 ∙ 10⁻⁰²
ENSG00000237903	ENSG00000237903	lncRNA	1.2333	3.11 ∙ 10⁻⁰⁴	1.07 ∙ 10⁻⁰²
ENSG00000260963	ENSG00000260963	lncRNA	0.956636	3.12 ∙ 10⁻⁰⁴	1.07 ∙ 10⁻⁰²
ENSG00000257210	NACAP8	processed_pseudogene	0.880587	3.13 ∙ 10⁻⁰⁴	1.08 ∙ 10⁻⁰²
ENSG00000279693	ENSG00000279693	TEC	1.16527	3.14 ∙ 10⁻⁰⁴	1.08 ∙ 10⁻⁰²
ENSG00000237906	MUPP	transcribed_unprocessed_pseudogene	0.928208	3.14 ∙ 10⁻⁰⁴	1.08 ∙ 10⁻⁰²
ENSG00000272564	ENSG00000272564	lncRNA	0.855038	3.15 ∙ 10⁻⁰⁴	1.08 ∙ 10⁻⁰²
ENSG00000158815	FGF17	protein_coding	1.03381	3.15 ∙ 10⁻⁰⁴	1.08 ∙ 10⁻⁰²
ENSG00000244244	RPS3AP42	processed_pseudogene	0.88425	3.16 ∙ 10⁻⁰⁴	1.08 ∙ 10⁻⁰²
ENSG00000148187	MRRF	protein_coding	0.957332	3.17 ∙ 10⁻⁰⁴	1.09 ∙ 10⁻⁰²
ENSG00000242707	RN7SL362P	misc_RNA	1.16411	3.17 ∙ 10⁻⁰⁴	1.09 ∙ 10⁻⁰²
ENSG00000197405	C5AR1	protein_coding	1.08625	3.19 ∙ 10⁻⁰⁴	1.09 ∙ 10⁻⁰²
ENSG00000125999	BPIFB1	protein_coding	1.04295	3.19 ∙ 10⁻⁰⁴	1.09 ∙ 10⁻⁰²
ENSG00000179163	FUCA1	protein_coding	0.927656	3.20 ∙ 10⁻⁰⁴	1.10 ∙ 10⁻⁰²
ENSG00000231369	ENSG00000231369	processed_pseudogene	0.810239	3.23 ∙ 10⁻⁰⁴	1.10 ∙ 10⁻⁰²
ENSG00000225868	WDR87BP	transcribed_unprocessed_pseudogene	1.04574	3.23 ∙ 10⁻⁰⁴	1.10 ∙ 10⁻⁰²
ENSG00000174788	PCP2	protein_coding	1.07684	3.23 ∙ 10⁻⁰⁴	1.10 ∙ 10⁻⁰²
ENSG00000259377	ENSG00000259377	lncRNA	0.906533	3.23 ∙ 10⁻⁰⁴	1.10 ∙ 10⁻⁰²
ENSG00000226851	ZNF277-AS1	lncRNA	0.944514	3.24 ∙ 10⁻⁰⁴	1.10 ∙ 10⁻⁰²
ENSG00000286342	ENSG00000286342	lncRNA	1.12109	3.24 ∙ 10⁻⁰⁴	1.10 ∙ 10⁻⁰²
ENSG00000167700	MFSD3	protein_coding	1.06153	3.24 ∙ 10⁻⁰⁴	1.11 ∙ 10⁻⁰²
ENSG00000200527	RNA5SP457	rRNA_pseudogene	1.10572	3.25 ∙ 10⁻⁰⁴	1.11 ∙ 10⁻⁰²
ENSG00000203280	KIAA1671-AS1	lncRNA	1.09019	3.25 ∙ 10⁻⁰⁴	1.11 ∙ 10⁻⁰²
ENSG00000258711	ENSG00000258711	lncRNA	1.15864	3.25 ∙ 10⁻⁰⁴	1.11 ∙ 10⁻⁰²
ENSG00000289251	ENSG00000289251	lncRNA	1.28266	3.27 ∙ 10⁻⁰⁴	1.11 ∙ 10⁻⁰²
ENSG00000263616	RN7SL178P	misc_RNA	1.14105	3.26 ∙ 10⁻⁰⁴	1.11 ∙ 10⁻⁰²
ENSG00000253875	ENSG00000253875	lncRNA	1.09749	3.27 ∙ 10⁻⁰⁴	1.11 ∙ 10⁻⁰²
ENSG00000229022	ENSG00000229022	processed_pseudogene	0.766124	3.28 ∙ 10⁻⁰⁴	1.11 ∙ 10⁻⁰²
ENSG00000286787	ENSG00000286787	lncRNA	1.15328	3.29 ∙ 10⁻⁰⁴	1.11 ∙ 10⁻⁰²
ENSG00000099812	MISP	protein_coding	1.05801	3.29 ∙ 10⁻⁰⁴	1.12 ∙ 10⁻⁰²
ENSG00000240074	RPL9P30	processed_pseudogene	0.85696	3.32 ∙ 10⁻⁰⁴	1.12 ∙ 10⁻⁰²
ENSG00000162078	ZG16B	protein_coding	0.948643	3.32 ∙ 10⁻⁰⁴	1.12 ∙ 10⁻⁰²
ENSG00000258400	ENSG00000258400	lncRNA	1.14322	3.32 ∙ 10⁻⁰⁴	1.13 ∙ 10⁻⁰²
ENSG00000082146	STRADB	protein_coding	0.87973	3.34 ∙ 10⁻⁰⁴	1.13 ∙ 10⁻⁰²
ENSG00000170919	TPT1-AS1	lncRNA	1.02817	3.34 ∙ 10⁻⁰⁴	1.13 ∙ 10⁻⁰²
ENSG00000198358	ENSG00000198358	lncRNA	1.06781	3.34 ∙ 10⁻⁰⁴	1.13 ∙ 10⁻⁰²
ENSG00000265815	ENSG00000265815	miRNA	1.21359	3.34 ∙ 10⁻⁰⁴	1.13 ∙ 10⁻⁰²
ENSG00000117091	CD48	protein_coding	0.742808	3.35 ∙ 10⁻⁰⁴	1.13 ∙ 10⁻⁰²
ENSG00000162494	LRRC38	protein_coding	1.11011	3.36 ∙ 10⁻⁰⁴	1.13 ∙ 10⁻⁰²
ENSG00000134183	GNAT2	protein_coding	0.955363	3.37 ∙ 10⁻⁰⁴	1.13 ∙ 10⁻⁰²
ENSG00000235689	ENSG00000235689	unprocessed_pseudogene	1.08304	3.37 ∙ 10⁻⁰⁴	1.13 ∙ 10⁻⁰²
ENSG00000259336	ENSG00000259336	lncRNA	0.893278	3.37 ∙ 10⁻⁰⁴	1.13 ∙ 10⁻⁰²
ENSG00000255328	ENSG00000255328	lncRNA	1.09124	3.37 ∙ 10⁻⁰⁴	1.13 ∙ 10⁻⁰²
ENSG00000172324	OR5A2	protein_coding	0.85358	3.38 ∙ 10⁻⁰⁴	1.14 ∙ 10⁻⁰²
ENSG00000250131	AGA-DT	lncRNA	1.07304	3.38 ∙ 10⁻⁰⁴	1.14 ∙ 10⁻⁰²
ENSG00000276667	ENSG00000276667	unprocessed_pseudogene	1.36551	3.38 ∙ 10⁻⁰⁴	1.14 ∙ 10⁻⁰²
ENSG00000225329	LHFPL3-AS2	lncRNA	1.07413	3.40 ∙ 10⁻⁰⁴	1.14 ∙ 10⁻⁰²
ENSG00000268499	ENSG00000268499	lncRNA	1.1408	3.40 ∙ 10⁻⁰⁴	1.14 ∙ 10⁻⁰²
ENSG00000239102	RNU7-185P	snRNA	1.14264	3.41 ∙ 10⁻⁰⁴	1.14 ∙ 10⁻⁰²
ENSG00000261251	EFCAB6-DT	lncRNA	0.936489	3.41 ∙ 10⁻⁰⁴	1.14 ∙ 10⁻⁰²
ENSG00000277794	Metazoa_SRP	misc_RNA	1.34789	3.42 ∙ 10⁻⁰⁴	1.15 ∙ 10⁻⁰²
ENSG00000234284	ZNF879	protein_coding	0.952031	3.43 ∙ 10⁻⁰⁴	1.15 ∙ 10⁻⁰²
ENSG00000257058	ENSG00000257058	lncRNA	0.932244	3.43 ∙ 10⁻⁰⁴	1.15 ∙ 10⁻⁰²
ENSG00000108848	LUC7L3	protein_coding	0.9384	3.44 ∙ 10⁻⁰⁴	1.15 ∙ 10⁻⁰²
ENSG00000278012	ENSG00000278012	lncRNA	0.898275	3.44 ∙ 10⁻⁰⁴	1.15 ∙ 10⁻⁰²
ENSG00000184613	NELL2	protein_coding	0.963362	3.46 ∙ 10⁻⁰⁴	1.16 ∙ 10⁻⁰²
ENSG00000231996	ENSG00000231996	processed_pseudogene	0.836303	3.49 ∙ 10⁻⁰⁴	1.16 ∙ 10⁻⁰²
ENSG00000175348	TMEM9B	protein_coding	0.922241	3.48 ∙ 10⁻⁰⁴	1.16 ∙ 10⁻⁰²
ENSG00000077498	TYR	protein_coding	0.943951	3.49 ∙ 10⁻⁰⁴	1.16 ∙ 10⁻⁰²
ENSG00000148948	LRRC4C	protein_coding	0.956279	3.48 ∙ 10⁻⁰⁴	1.16 ∙ 10⁻⁰²
ENSG00000120526	NUDCD1	protein_coding	0.957848	3.49 ∙ 10⁻⁰⁴	1.16 ∙ 10⁻⁰²
ENSG00000152620	NADK2	protein_coding	0.962474	3.49 ∙ 10⁻⁰⁴	1.16 ∙ 10⁻⁰²
ENSG00000185344	ATP6V0A2	protein_coding	0.963821	3.49 ∙ 10⁻⁰⁴	1.16 ∙ 10⁻⁰²
ENSG00000160973	FOXH1	protein_coding	1.07296	3.49 ∙ 10⁻⁰⁴	1.16 ∙ 10⁻⁰²
ENSG00000275377	MIR1299	miRNA	1.54497	3.49 ∙ 10⁻⁰⁴	1.16 ∙ 10⁻⁰²
ENSG00000177303	CASKIN2	protein_coding	1.04764	3.50 ∙ 10⁻⁰⁴	1.16 ∙ 10⁻⁰²
ENSG00000241942	RPS20P20	processed_pseudogene	0.871717	3.50 ∙ 10⁻⁰⁴	1.16 ∙ 10⁻⁰²
ENSG00000106799	TGFBR1	protein_coding	0.962816	3.51 ∙ 10⁻⁰⁴	1.16 ∙ 10⁻⁰²
ENSG00000236762	RPL19P16	processed_pseudogene	0.891658	3.52 ∙ 10⁻⁰⁴	1.17 ∙ 10⁻⁰²
ENSG00000283416	MIR1910	miRNA	1.15104	3.52 ∙ 10⁻⁰⁴	1.17 ∙ 10⁻⁰²
ENSG00000207954	MIR138-1	miRNA	1.14134	3.52 ∙ 10⁻⁰⁴	1.17 ∙ 10⁻⁰²
ENSG00000241550	RN7SL41P	misc_RNA	0.898751	3.53 ∙ 10⁻⁰⁴	1.17 ∙ 10⁻⁰²
ENSG00000113742	CPEB4	protein_coding	0.954053	3.53 ∙ 10⁻⁰⁴	1.17 ∙ 10⁻⁰²
ENSG00000241250	RPL17P20	processed_pseudogene	0.901015	3.54 ∙ 10⁻⁰⁴	1.17 ∙ 10⁻⁰²
ENSG00000112697	TMEM30A	protein_coding	0.959527	3.54 ∙ 10⁻⁰⁴	1.17 ∙ 10⁻⁰²
ENSG00000262561	ENSG00000262561	processed_pseudogene	1.41733	3.54 ∙ 10⁻⁰⁴	1.17 ∙ 10⁻⁰²
ENSG00000117543	DPH5	protein_coding	0.926211	3.54 ∙ 10⁻⁰⁴	1.17 ∙ 10⁻⁰²
ENSG00000260317	ENSG00000260317	lncRNA	0.895063	3.55 ∙ 10⁻⁰⁴	1.17 ∙ 10⁻⁰²
ENSG00000241400	ENSG00000241400	processed_pseudogene	0.908433	3.56 ∙ 10⁻⁰⁴	1.17 ∙ 10⁻⁰²
ENSG00000151247	EIF4E	protein_coding	1.04879	3.58 ∙ 10⁻⁰⁴	1.18 ∙ 10⁻⁰²
ENSG00000258460	ENSG00000258460	lncRNA	0.941157	3.58 ∙ 10⁻⁰⁴	1.18 ∙ 10⁻⁰²
ENSG00000243679	ENSG00000243679	processed_pseudogene	1.19891	3.59 ∙ 10⁻⁰⁴	1.18 ∙ 10⁻⁰²
ENSG00000248532	ENSG00000248532	processed_pseudogene	0.911928	3.62 ∙ 10⁻⁰⁴	1.19 ∙ 10⁻⁰²
ENSG00000128510	CPA4	protein_coding	0.957771	3.62 ∙ 10⁻⁰⁴	1.19 ∙ 10⁻⁰²
ENSG00000201610	RNA5SP84	rRNA_pseudogene	1.11578	3.62 ∙ 10⁻⁰⁴	1.19 ∙ 10⁻⁰²
ENSG00000273956	ENSG00000273956	lncRNA	1.0541	3.62 ∙ 10⁻⁰⁴	1.19 ∙ 10⁻⁰²
ENSG00000160392	C19orf47	protein_coding	1.04801	3.63 ∙ 10⁻⁰⁴	1.19 ∙ 10⁻⁰²
ENSG00000233485	FHAD1-AS1	lncRNA	0.904341	3.63 ∙ 10⁻⁰⁴	1.19 ∙ 10⁻⁰²
ENSG00000223751	ENSG00000223751	lncRNA	1.06665	3.63 ∙ 10⁻⁰⁴	1.19 ∙ 10⁻⁰²
ENSG00000254739	ENSG00000254739	lncRNA	0.937594	3.64 ∙ 10⁻⁰⁴	1.19 ∙ 10⁻⁰²
ENSG00000282816	ENSG00000282816	lncRNA	1.18985	3.66 ∙ 10⁻⁰⁴	1.20 ∙ 10⁻⁰²
ENSG00000141424	SLC39A6	protein_coding	0.956306	3.66 ∙ 10⁻⁰⁴	1.20 ∙ 10⁻⁰²
ENSG00000265075	MIR3622B	miRNA	1.1064	3.67 ∙ 10⁻⁰⁴	1.20 ∙ 10⁻⁰²
ENSG00000145451	GLRA3	protein_coding	0.95255	3.67 ∙ 10⁻⁰⁴	1.20 ∙ 10⁻⁰²
ENSG00000278348	Metazoa_SRP	misc_RNA	1.20222	3.68 ∙ 10⁻⁰⁴	1.20 ∙ 10⁻⁰²
ENSG00000263644	ENSG00000263644	lncRNA	1.23206	3.68 ∙ 10⁻⁰⁴	1.20 ∙ 10⁻⁰²
ENSG00000235725	ENSG00000235725	lncRNA	1.10701	3.70 ∙ 10⁻⁰⁴	1.21 ∙ 10⁻⁰²
ENSG00000212628	RNA5SP241	rRNA_pseudogene	0.859015	3.72 ∙ 10⁻⁰⁴	1.21 ∙ 10⁻⁰²
ENSG00000253056	RNU7-128P	snRNA	1.52897	3.72 ∙ 10⁻⁰⁴	1.21 ∙ 10⁻⁰²
ENSG00000241825	RPL7P42	processed_pseudogene	0.911015	3.74 ∙ 10⁻⁰⁴	1.22 ∙ 10⁻⁰²
ENSG00000247556	OIP5-AS1	lncRNA	1.05037	3.74 ∙ 10⁻⁰⁴	1.22 ∙ 10⁻⁰²
ENSG00000171291	ZNF439	protein_coding	0.952895	3.75 ∙ 10⁻⁰⁴	1.22 ∙ 10⁻⁰²
ENSG00000207172	RNU6-1162P	snRNA	1.12219	3.75 ∙ 10⁻⁰⁴	1.22 ∙ 10⁻⁰²
ENSG00000218596	ENSG00000218596	processed_pseudogene	0.826581	3.76 ∙ 10⁻⁰⁴	1.22 ∙ 10⁻⁰²
ENSG00000259437	ENSG00000259437	lncRNA	1.13123	3.76 ∙ 10⁻⁰⁴	1.22 ∙ 10⁻⁰²
ENSG00000287739	ENSG00000287739	lncRNA	1.1391	3.77 ∙ 10⁻⁰⁴	1.22 ∙ 10⁻⁰²
ENSG00000250166	ENSG00000250166	lncRNA	1.19757	3.77 ∙ 10⁻⁰⁴	1.22 ∙ 10⁻⁰²
ENSG00000266016	MIR548Z	miRNA	1.46437	3.77 ∙ 10⁻⁰⁴	1.22 ∙ 10⁻⁰²
ENSG00000169507	SLC38A11	protein_coding	0.966114	3.78 ∙ 10⁻⁰⁴	1.22 ∙ 10⁻⁰²
ENSG00000228771	ENSG00000228771	unprocessed_pseudogene	1.11597	3.79 ∙ 10⁻⁰⁴	1.22 ∙ 10⁻⁰²
ENSG00000214047	RPS11P7	processed_pseudogene	0.825792	3.79 ∙ 10⁻⁰⁴	1.23 ∙ 10⁻⁰²
ENSG00000255679	JRKL-AS1	lncRNA	1.11193	3.80 ∙ 10⁻⁰⁴	1.23 ∙ 10⁻⁰²
ENSG00000164776	PHKG1	protein_coding	0.962416	3.81 ∙ 10⁻⁰⁴	1.23 ∙ 10⁻⁰²
ENSG00000275808	Metazoa_SRP	misc_RNA	1.34394	3.81 ∙ 10⁻⁰⁴	1.23 ∙ 10⁻⁰²
ENSG00000260157	ENSG00000260157	transcribed_unprocessed_pseudogene	1.08774	3.82 ∙ 10⁻⁰⁴	1.23 ∙ 10⁻⁰²
ENSG00000198944	SOWAHA	protein_coding	1.08327	3.85 ∙ 10⁻⁰⁴	1.24 ∙ 10⁻⁰²
ENSG00000156876	SASS6	protein_coding	0.955956	3.85 ∙ 10⁻⁰⁴	1.24 ∙ 10⁻⁰²
ENSG00000276202	Metazoa_SRP	misc_RNA	1.26853	3.85 ∙ 10⁻⁰⁴	1.24 ∙ 10⁻⁰²
ENSG00000145642	SHISAL2B	protein_coding	0.964895	3.90 ∙ 10⁻⁰⁴	1.25 ∙ 10⁻⁰²
ENSG00000239304	DNM1P48	processed_pseudogene	1.44462	3.90 ∙ 10⁻⁰⁴	1.25 ∙ 10⁻⁰²
ENSG00000124243	BCAS4	protein_coding	1.05053	3.92 ∙ 10⁻⁰⁴	1.26 ∙ 10⁻⁰²
ENSG00000163964	PIGX	protein_coding	0.956014	3.93 ∙ 10⁻⁰⁴	1.26 ∙ 10⁻⁰²
ENSG00000279993	ENSG00000279993	TEC	1.17324	3.94 ∙ 10⁻⁰⁴	1.26 ∙ 10⁻⁰²
ENSG00000146707	POMZP3	protein_coding	1.11363	3.95 ∙ 10⁻⁰⁴	1.27 ∙ 10⁻⁰²
ENSG00000266065	ENSG00000266065	lncRNA	0.91082	3.95 ∙ 10⁻⁰⁴	1.27 ∙ 10⁻⁰²
ENSG00000160460	SPTBN4	protein_coding	1.02925	3.95 ∙ 10⁻⁰⁴	1.27 ∙ 10⁻⁰²
ENSG00000276181	MIR6794	miRNA	1.10913	3.95 ∙ 10⁻⁰⁴	1.27 ∙ 10⁻⁰²
ENSG00000242209	RPL32P12	processed_pseudogene	0.757232	3.96 ∙ 10⁻⁰⁴	1.27 ∙ 10⁻⁰²
ENSG00000276509	ENSG00000276509	lncRNA	1.12458	3.97 ∙ 10⁻⁰⁴	1.27 ∙ 10⁻⁰²
ENSG00000087128	TMPRSS11E	protein_coding	0.961571	3.98 ∙ 10⁻⁰⁴	1.27 ∙ 10⁻⁰²
ENSG00000233762	RPS15P4	processed_pseudogene	0.719574	3.99 ∙ 10⁻⁰⁴	1.27 ∙ 10⁻⁰²
ENSG00000215088	RPS5P3	processed_pseudogene	0.853248	3.99 ∙ 10⁻⁰⁴	1.27 ∙ 10⁻⁰²
ENSG00000230912	ENSG00000230912	lncRNA	1.15239	3.98 ∙ 10⁻⁰⁴	1.27 ∙ 10⁻⁰²
ENSG00000287160	ENSG00000287160	lncRNA	1.19611	3.99 ∙ 10⁻⁰⁴	1.28 ∙ 10⁻⁰²
ENSG00000280152	ENSG00000280152	TEC	1.08164	4.01 ∙ 10⁻⁰⁴	1.28 ∙ 10⁻⁰²
ENSG00000266782	MIR3663	miRNA	1.16722	4.02 ∙ 10⁻⁰⁴	1.28 ∙ 10⁻⁰²
ENSG00000224387	ENSG00000224387	lncRNA	1.12541	4.02 ∙ 10⁻⁰⁴	1.28 ∙ 10⁻⁰²
ENSG00000275967	MIR6880	miRNA	1.17852	4.02 ∙ 10⁻⁰⁴	1.28 ∙ 10⁻⁰²
ENSG00000120328	PCDHB12	protein_coding	1.05464	4.03 ∙ 10⁻⁰⁴	1.28 ∙ 10⁻⁰²
ENSG00000228950	ENSG00000228950	lncRNA	0.919214	4.04 ∙ 10⁻⁰⁴	1.28 ∙ 10⁻⁰²
ENSG00000267047	ENSG00000267047	lncRNA	1.36665	4.04 ∙ 10⁻⁰⁴	1.28 ∙ 10⁻⁰²
ENSG00000249008	ENSG00000249008	lncRNA	1.0743	4.06 ∙ 10⁻⁰⁴	1.29 ∙ 10⁻⁰²
ENSG00000244134	RPS12P20	processed_pseudogene	0.889501	4.06 ∙ 10⁻⁰⁴	1.29 ∙ 10⁻⁰²
ENSG00000240328	ENSG00000240328	processed_pseudogene	0.8974	4.07 ∙ 10⁻⁰⁴	1.29 ∙ 10⁻⁰²
ENSG00000279640	ENSG00000279640	TEC	0.875379	4.07 ∙ 10⁻⁰⁴	1.29 ∙ 10⁻⁰²
ENSG00000009954	BAZ1B	protein_coding	0.940753	4.07 ∙ 10⁻⁰⁴	1.29 ∙ 10⁻⁰²
ENSG00000279784	ENSG00000279784	lncRNA	1.09323	4.07 ∙ 10⁻⁰⁴	1.29 ∙ 10⁻⁰²
ENSG00000261385	ENSG00000261385	lncRNA	1.09318	4.08 ∙ 10⁻⁰⁴	1.29 ∙ 10⁻⁰²
ENSG00000243871	RN7SL487P	misc_RNA	1.12377	4.08 ∙ 10⁻⁰⁴	1.29 ∙ 10⁻⁰²
ENSG00000235660	LINC00345	lncRNA	1.15666	4.09 ∙ 10⁻⁰⁴	1.29 ∙ 10⁻⁰²
ENSG00000125975	C20orf173	protein_coding	1.05507	4.10 ∙ 10⁻⁰⁴	1.30 ∙ 10⁻⁰²
ENSG00000231362	ENSG00000231362	processed_pseudogene	0.719698	4.11 ∙ 10⁻⁰⁴	1.30 ∙ 10⁻⁰²
ENSG00000184305	CCSER1	protein_coding	0.969854	4.11 ∙ 10⁻⁰⁴	1.30 ∙ 10⁻⁰²
ENSG00000225037	EIF1AX-AS1	lncRNA	0.875971	4.11 ∙ 10⁻⁰⁴	1.30 ∙ 10⁻⁰²
ENSG00000270993	ENSG00000270993	processed_pseudogene	1.19798	4.11 ∙ 10⁻⁰⁴	1.30 ∙ 10⁻⁰²
ENSG00000252228	ENSG00000252228	snoRNA	1.1663	4.12 ∙ 10⁻⁰⁴	1.30 ∙ 10⁻⁰²
ENSG00000228844	ENSG00000228844	processed_pseudogene	0.842459	4.13 ∙ 10⁻⁰⁴	1.30 ∙ 10⁻⁰²
ENSG00000252153	MIR2278	miRNA	1.11996	4.13 ∙ 10⁻⁰⁴	1.30 ∙ 10⁻⁰²
ENSG00000216917	ENSG00000216917	processed_pseudogene	0.834015	4.14 ∙ 10⁻⁰⁴	1.30 ∙ 10⁻⁰²
ENSG00000225431	LINC01671	lncRNA	1.09612	4.14 ∙ 10⁻⁰⁴	1.30 ∙ 10⁻⁰²
ENSG00000288568	ZCCHC14-DT	lncRNA	1.04338	4.15 ∙ 10⁻⁰⁴	1.30 ∙ 10⁻⁰²
ENSG00000182107	TMEM30B	protein_coding	1.08178	4.15 ∙ 10⁻⁰⁴	1.30 ∙ 10⁻⁰²
ENSG00000272259	LINC01749	lncRNA	1.05328	4.15 ∙ 10⁻⁰⁴	1.30 ∙ 10⁻⁰²
ENSG00000214362	RPS3AP36	processed_pseudogene	0.772326	4.17 ∙ 10⁻⁰⁴	1.31 ∙ 10⁻⁰²
ENSG00000261939	LARP7P2	processed_pseudogene	0.894793	4.17 ∙ 10⁻⁰⁴	1.31 ∙ 10⁻⁰²
ENSG00000232497	ADIPOR1P1	processed_pseudogene	1.11344	4.16 ∙ 10⁻⁰⁴	1.31 ∙ 10⁻⁰²
ENSG00000228802	ENSG00000228802	lncRNA	1.11163	4.17 ∙ 10⁻⁰⁴	1.31 ∙ 10⁻⁰²
ENSG00000226945	ENSG00000226945	processed_pseudogene	0.78277	4.19 ∙ 10⁻⁰⁴	1.31 ∙ 10⁻⁰²
ENSG00000223676	RPL34P26	processed_pseudogene	0.802813	4.19 ∙ 10⁻⁰⁴	1.31 ∙ 10⁻⁰²
ENSG00000259732	ENSG00000259732	lncRNA	1.13149	4.19 ∙ 10⁻⁰⁴	1.31 ∙ 10⁻⁰²
ENSG00000253911	ENSG00000253911	lncRNA	1.13564	4.20 ∙ 10⁻⁰⁴	1.31 ∙ 10⁻⁰²
ENSG00000230453	ANKRD18B	protein_coding	0.959346	4.22 ∙ 10⁻⁰⁴	1.32 ∙ 10⁻⁰²
ENSG00000272642	ENSG00000272642	lncRNA	0.909925	4.22 ∙ 10⁻⁰⁴	1.32 ∙ 10⁻⁰²
ENSG00000230841	RPL23AP15	processed_pseudogene	0.845106	4.24 ∙ 10⁻⁰⁴	1.32 ∙ 10⁻⁰²
ENSG00000234409	CCDC188	protein_coding	1.06567	4.26 ∙ 10⁻⁰⁴	1.33 ∙ 10⁻⁰²
ENSG00000267136	ENSG00000267136	lncRNA	1.12147	4.26 ∙ 10⁻⁰⁴	1.33 ∙ 10⁻⁰²
ENSG00000234910	IL6RP1	processed_pseudogene	1.19251	4.26 ∙ 10⁻⁰⁴	1.33 ∙ 10⁻⁰²
ENSG00000162999	DUSP19	protein_coding	0.954515	4.28 ∙ 10⁻⁰⁴	1.33 ∙ 10⁻⁰²
ENSG00000248480	ENSG00000248480	processed_pseudogene	1.10301	4.28 ∙ 10⁻⁰⁴	1.33 ∙ 10⁻⁰²
ENSG00000230724	LINC01001	lncRNA	1.15747	4.28 ∙ 10⁻⁰⁴	1.33 ∙ 10⁻⁰²
ENSG00000280275	ENSG00000280275	TEC	0.876455	4.29 ∙ 10⁻⁰⁴	1.33 ∙ 10⁻⁰²
ENSG00000116711	PLA2G4A	protein_coding	0.953781	4.29 ∙ 10⁻⁰⁴	1.33 ∙ 10⁻⁰²
ENSG00000241741	RPL7AP30	processed_pseudogene	0.709424	4.30 ∙ 10⁻⁰⁴	1.33 ∙ 10⁻⁰²
ENSG00000080839	RBL1	protein_coding	0.923503	4.30 ∙ 10⁻⁰⁴	1.33 ∙ 10⁻⁰²
ENSG00000260526	AP1AR-DT	lncRNA	1.1191	4.30 ∙ 10⁻⁰⁴	1.33 ∙ 10⁻⁰²
ENSG00000227674	LINC00355	lncRNA	1.0776	4.31 ∙ 10⁻⁰⁴	1.33 ∙ 10⁻⁰²
ENSG00000264313	RN7SL644P	misc_RNA	1.16958	4.30 ∙ 10⁻⁰⁴	1.33 ∙ 10⁻⁰²
ENSG00000255247	NECTIN1-AS1	lncRNA	1.10457	4.31 ∙ 10⁻⁰⁴	1.33 ∙ 10⁻⁰²
ENSG00000174206	KICS2	protein_coding	1.0432	4.32 ∙ 10⁻⁰⁴	1.34 ∙ 10⁻⁰²
ENSG00000108784	NAGLU	protein_coding	1.05587	4.33 ∙ 10⁻⁰⁴	1.34 ∙ 10⁻⁰²
ENSG00000063660	GPC1	protein_coding	1.04704	4.34 ∙ 10⁻⁰⁴	1.34 ∙ 10⁻⁰²
ENSG00000276601	Metazoa_SRP	misc_RNA	1.16509	4.34 ∙ 10⁻⁰⁴	1.34 ∙ 10⁻⁰²
ENSG00000285886	ENSG00000285886	lncRNA	1.20167	4.35 ∙ 10⁻⁰⁴	1.34 ∙ 10⁻⁰²
ENSG00000127507	ADGRE2	protein_coding	1.04465	4.35 ∙ 10⁻⁰⁴	1.34 ∙ 10⁻⁰²
ENSG00000231955	ENSG00000231955	lncRNA	1.1307	4.37 ∙ 10⁻⁰⁴	1.35 ∙ 10⁻⁰²
ENSG00000227875	RPL23AP89	processed_pseudogene	0.803644	4.39 ∙ 10⁻⁰⁴	1.35 ∙ 10⁻⁰²
ENSG00000161652	IZUMO2	protein_coding	1.04814	4.39 ∙ 10⁻⁰⁴	1.35 ∙ 10⁻⁰²
ENSG00000289070	ENSG00000289070	lncRNA	0.876604	4.38 ∙ 10⁻⁰⁴	1.35 ∙ 10⁻⁰²
ENSG00000254020	ENSG00000254020	lncRNA	0.879476	4.39 ∙ 10⁻⁰⁴	1.35 ∙ 10⁻⁰²
ENSG00000234431	ENSG00000234431	lncRNA	1.13023	4.38 ∙ 10⁻⁰⁴	1.35 ∙ 10⁻⁰²
ENSG00000268051	ENSG00000268051	lncRNA	1.24668	4.38 ∙ 10⁻⁰⁴	1.35 ∙ 10⁻⁰²
ENSG00000266324	MIR4663	miRNA	1.27814	4.38 ∙ 10⁻⁰⁴	1.35 ∙ 10⁻⁰²
ENSG00000280124	ENSG00000280124	TEC	0.88588	4.39 ∙ 10⁻⁰⁴	1.35 ∙ 10⁻⁰²
ENSG00000117411	B4GALT2	protein_coding	1.07146	4.40 ∙ 10⁻⁰⁴	1.35 ∙ 10⁻⁰²
ENSG00000280118	ENSG00000280118	lncRNA	0.901033	4.41 ∙ 10⁻⁰⁴	1.35 ∙ 10⁻⁰²
ENSG00000239917	RPS10P16	unprocessed_pseudogene	0.895791	4.42 ∙ 10⁻⁰⁴	1.35 ∙ 10⁻⁰²
ENSG00000131143	COX4I1	protein_coding	0.909532	4.42 ∙ 10⁻⁰⁴	1.35 ∙ 10⁻⁰²
ENSG00000237259	ZNF133-AS1	lncRNA	0.873964	4.43 ∙ 10⁻⁰⁴	1.35 ∙ 10⁻⁰²
ENSG00000253115	ENSG00000253115	lncRNA	0.868863	4.43 ∙ 10⁻⁰⁴	1.35 ∙ 10⁻⁰²
ENSG00000255860	ENSG00000255860	unprocessed_pseudogene	1.12413	4.43 ∙ 10⁻⁰⁴	1.36 ∙ 10⁻⁰²
ENSG00000279750	ENSG00000279750	lncRNA	0.928395	4.44 ∙ 10⁻⁰⁴	1.36 ∙ 10⁻⁰²
ENSG00000198918	RPL39	protein_coding	0.80628	4.45 ∙ 10⁻⁰⁴	1.36 ∙ 10⁻⁰²
ENSG00000284074	MIR4758	miRNA	1.07623	4.45 ∙ 10⁻⁰⁴	1.36 ∙ 10⁻⁰²
ENSG00000235880	ENSG00000235880	lncRNA	0.90292	4.45 ∙ 10⁻⁰⁴	1.36 ∙ 10⁻⁰²
ENSG00000235140	ENSG00000235140	lncRNA	1.06423	4.46 ∙ 10⁻⁰⁴	1.36 ∙ 10⁻⁰²
ENSG00000242515	UGT1A10	protein_coding	1.20576	4.46 ∙ 10⁻⁰⁴	1.36 ∙ 10⁻⁰²
ENSG00000242461	RPS15AP32	processed_pseudogene	0.88586	4.46 ∙ 10⁻⁰⁴	1.36 ∙ 10⁻⁰²
ENSG00000224907	RPL21P91	processed_pseudogene	0.857364	4.48 ∙ 10⁻⁰⁴	1.36 ∙ 10⁻⁰²
ENSG00000276002	Metazoa_SRP	misc_RNA	1.31615	4.50 ∙ 10⁻⁰⁴	1.37 ∙ 10⁻⁰²
ENSG00000242634	RPS24P16	processed_pseudogene	0.841778	4.50 ∙ 10⁻⁰⁴	1.37 ∙ 10⁻⁰²
ENSG00000256643	LINC02441	lncRNA	0.93203	4.52 ∙ 10⁻⁰⁴	1.37 ∙ 10⁻⁰²
ENSG00000203808	BVES-AS1	lncRNA	0.958723	4.53 ∙ 10⁻⁰⁴	1.38 ∙ 10⁻⁰²
ENSG00000217236	SP9	protein_coding	1.10724	4.54 ∙ 10⁻⁰⁴	1.38 ∙ 10⁻⁰²
ENSG00000269667	ENSG00000269667	lncRNA	1.16106	4.54 ∙ 10⁻⁰⁴	1.38 ∙ 10⁻⁰²
ENSG00000160539	PLPP7	protein_coding	1.06934	4.54 ∙ 10⁻⁰⁴	1.38 ∙ 10⁻⁰²
ENSG00000255280	ENSG00000255280	processed_pseudogene	0.870579	4.55 ∙ 10⁻⁰⁴	1.38 ∙ 10⁻⁰²
ENSG00000286211	ENSG00000286211	lncRNA	0.898885	4.56 ∙ 10⁻⁰⁴	1.38 ∙ 10⁻⁰²
ENSG00000228939	AKT3-IT1	lncRNA	1.12139	4.56 ∙ 10⁻⁰⁴	1.38 ∙ 10⁻⁰²
ENSG00000231804	ENSG00000231804	processed_pseudogene	0.890745	4.57 ∙ 10⁻⁰⁴	1.38 ∙ 10⁻⁰²
ENSG00000261089	CDC37P2	processed_pseudogene	1.13126	4.60 ∙ 10⁻⁰⁴	1.39 ∙ 10⁻⁰²
ENSG00000223156	RNU2-18P	snRNA	1.16763	4.61 ∙ 10⁻⁰⁴	1.39 ∙ 10⁻⁰²
ENSG00000235151	ENSG00000235151	lncRNA	1.15993	4.62 ∙ 10⁻⁰⁴	1.40 ∙ 10⁻⁰²
ENSG00000167930	FAM234A	protein_coding	1.03718	4.63 ∙ 10⁻⁰⁴	1.40 ∙ 10⁻⁰²
ENSG00000139737	SLAIN1	protein_coding	0.959084	4.64 ∙ 10⁻⁰⁴	1.40 ∙ 10⁻⁰²
ENSG00000235088	ENSG00000235088	processed_pseudogene	0.875547	4.65 ∙ 10⁻⁰⁴	1.40 ∙ 10⁻⁰²
ENSG00000058085	LAMC2	protein_coding	0.96568	4.65 ∙ 10⁻⁰⁴	1.40 ∙ 10⁻⁰²
ENSG00000184635	ZNF93	protein_coding	1.04556	4.65 ∙ 10⁻⁰⁴	1.40 ∙ 10⁻⁰²
ENSG00000180758	GPR157	protein_coding	1.06354	4.66 ∙ 10⁻⁰⁴	1.40 ∙ 10⁻⁰²
ENSG00000259146	SIPA1L1-AS1	lncRNA	1.05075	4.66 ∙ 10⁻⁰⁴	1.40 ∙ 10⁻⁰²
ENSG00000249156	TAF11L12	protein_coding	0.899527	4.67 ∙ 10⁻⁰⁴	1.40 ∙ 10⁻⁰²
ENSG00000217139	ENSG00000217139	processed_pseudogene	0.928618	4.67 ∙ 10⁻⁰⁴	1.40 ∙ 10⁻⁰²
ENSG00000226526	ENSG00000226526	lncRNA	1.11208	4.67 ∙ 10⁻⁰⁴	1.40 ∙ 10⁻⁰²
ENSG00000267195	MIR212	miRNA	1.19595	4.68 ∙ 10⁻⁰⁴	1.41 ∙ 10⁻⁰²
ENSG00000277771	Metazoa_SRP	misc_RNA	1.19749	4.69 ∙ 10⁻⁰⁴	1.41 ∙ 10⁻⁰²
ENSG00000278945	ENSG00000278945	TEC	0.90154	4.69 ∙ 10⁻⁰⁴	1.41 ∙ 10⁻⁰²
ENSG00000241921	ENSG00000241921	lncRNA	0.941224	4.69 ∙ 10⁻⁰⁴	1.41 ∙ 10⁻⁰²
ENSG00000131264	CDX4	protein_coding	1.07606	4.71 ∙ 10⁻⁰⁴	1.41 ∙ 10⁻⁰²
ENSG00000243095	RPL3P10	processed_pseudogene	0.858921	4.71 ∙ 10⁻⁰⁴	1.41 ∙ 10⁻⁰²
ENSG00000277900	Metazoa_SRP	misc_RNA	1.32567	4.72 ∙ 10⁻⁰⁴	1.41 ∙ 10⁻⁰²
ENSG00000236591	UST-AS2	lncRNA	1.09858	4.75 ∙ 10⁻⁰⁴	1.42 ∙ 10⁻⁰²
ENSG00000086730	LAT2	protein_coding	1.05545	4.75 ∙ 10⁻⁰⁴	1.42 ∙ 10⁻⁰²
ENSG00000200637	RNU5F-3P	snRNA	0.896379	4.78 ∙ 10⁻⁰⁴	1.43 ∙ 10⁻⁰²
ENSG00000283699	MIR4481	miRNA	1.14052	4.78 ∙ 10⁻⁰⁴	1.43 ∙ 10⁻⁰²
ENSG00000276890	Metazoa_SRP	misc_RNA	1.29274	4.78 ∙ 10⁻⁰⁴	1.43 ∙ 10⁻⁰²
ENSG00000188910	GJB3	protein_coding	0.943574	4.79 ∙ 10⁻⁰⁴	1.43 ∙ 10⁻⁰²
ENSG00000234918	ENSG00000234918	lncRNA	0.936797	4.79 ∙ 10⁻⁰⁴	1.43 ∙ 10⁻⁰²
ENSG00000284428	ENSG00000284428	lncRNA	1.04358	4.80 ∙ 10⁻⁰⁴	1.43 ∙ 10⁻⁰²
ENSG00000253629	ENSG00000253629	lncRNA	0.901936	4.80 ∙ 10⁻⁰⁴	1.43 ∙ 10⁻⁰²
ENSG00000138326	RPS24	protein_coding	0.917306	4.82 ∙ 10⁻⁰⁴	1.43 ∙ 10⁻⁰²
ENSG00000116731	PRDM2	protein_coding	0.968888	4.81 ∙ 10⁻⁰⁴	1.43 ∙ 10⁻⁰²
ENSG00000279675	ENSG00000279675	TEC	0.867291	4.83 ∙ 10⁻⁰⁴	1.43 ∙ 10⁻⁰²
ENSG00000166855	CLPX	protein_coding	0.956928	4.82 ∙ 10⁻⁰⁴	1.43 ∙ 10⁻⁰²
ENSG00000112249	ASCC3	protein_coding	0.961648	4.83 ∙ 10⁻⁰⁴	1.43 ∙ 10⁻⁰²
ENSG00000148346	LCN2	protein_coding	1.13238	4.84 ∙ 10⁻⁰⁴	1.44 ∙ 10⁻⁰²
ENSG00000200394	SNORA38B	snoRNA	1.12852	4.85 ∙ 10⁻⁰⁴	1.44 ∙ 10⁻⁰²
ENSG00000252806	RNA5SP420	rRNA_pseudogene	1.09224	4.86 ∙ 10⁻⁰⁴	1.44 ∙ 10⁻⁰²
ENSG00000254537	ENSG00000254537	processed_pseudogene	1.20664	4.86 ∙ 10⁻⁰⁴	1.44 ∙ 10⁻⁰²
ENSG00000207775	MIR548A1	miRNA	1.15038	4.88 ∙ 10⁻⁰⁴	1.45 ∙ 10⁻⁰²
ENSG00000226948	RPS4XP2	transcribed_processed_pseudogene	0.734902	4.89 ∙ 10⁻⁰⁴	1.45 ∙ 10⁻⁰²
ENSG00000289479	ENSG00000289479	lncRNA	1.17176	4.91 ∙ 10⁻⁰⁴	1.45 ∙ 10⁻⁰²
ENSG00000215124	AMD1P4	processed_pseudogene	1.14352	4.91 ∙ 10⁻⁰⁴	1.45 ∙ 10⁻⁰²
ENSG00000070061	ELP1	protein_coding	0.961169	4.92 ∙ 10⁻⁰⁴	1.45 ∙ 10⁻⁰²
ENSG00000229229	ENSG00000229229	lncRNA	0.936589	4.92 ∙ 10⁻⁰⁴	1.45 ∙ 10⁻⁰²
ENSG00000269419	ENSG00000269419	processed_pseudogene	0.874512	4.94 ∙ 10⁻⁰⁴	1.45 ∙ 10⁻⁰²
ENSG00000214200	TPM3P2	processed_pseudogene	0.909992	4.94 ∙ 10⁻⁰⁴	1.45 ∙ 10⁻⁰²
ENSG00000070018	LRP6	protein_coding	0.966953	4.94 ∙ 10⁻⁰⁴	1.45 ∙ 10⁻⁰²
ENSG00000266533	MIR3619	miRNA	1.08376	4.94 ∙ 10⁻⁰⁴	1.45 ∙ 10⁻⁰²
ENSG00000227712	ENSG00000227712	lncRNA	0.932304	4.93 ∙ 10⁻⁰⁴	1.45 ∙ 10⁻⁰²
ENSG00000237400	ENSG00000237400	lncRNA	1.07354	4.93 ∙ 10⁻⁰⁴	1.45 ∙ 10⁻⁰²
ENSG00000273313	RBAKDN	lncRNA	1.12154	4.93 ∙ 10⁻⁰⁴	1.45 ∙ 10⁻⁰²
ENSG00000226141	ENSG00000226141	unprocessed_pseudogene	1.1221	4.94 ∙ 10⁻⁰⁴	1.45 ∙ 10⁻⁰²
ENSG00000205922	ONECUT3	protein_coding	1.13479	4.95 ∙ 10⁻⁰⁴	1.46 ∙ 10⁻⁰²
ENSG00000212978	ENSG00000212978	lncRNA	1.079	4.96 ∙ 10⁻⁰⁴	1.46 ∙ 10⁻⁰²
ENSG00000213667	PGGT1BP1	processed_pseudogene	0.889438	4.96 ∙ 10⁻⁰⁴	1.46 ∙ 10⁻⁰²
ENSG00000233834	MACC1-DT	lncRNA	0.953267	4.98 ∙ 10⁻⁰⁴	1.46 ∙ 10⁻⁰²
ENSG00000237940	LINC01238	lncRNA	1.03697	4.98 ∙ 10⁻⁰⁴	1.46 ∙ 10⁻⁰²
ENSG00000224058	ENSG00000224058	processed_pseudogene	1.14144	4.99 ∙ 10⁻⁰⁴	1.46 ∙ 10⁻⁰²
ENSG00000163961	RNF168	protein_coding	0.954585	5.00 ∙ 10⁻⁰⁴	1.47 ∙ 10⁻⁰²
ENSG00000251417	ENSG00000251417	lncRNA	1.20818	5.01 ∙ 10⁻⁰⁴	1.47 ∙ 10⁻⁰²
ENSG00000158482	SNX29P1	unprocessed_pseudogene	1.22699	5.01 ∙ 10⁻⁰⁴	1.47 ∙ 10⁻⁰²
ENSG00000228399	ENSG00000228399	processed_pseudogene	0.791206	5.03 ∙ 10⁻⁰⁴	1.47 ∙ 10⁻⁰²
ENSG00000278100	Metazoa_SRP	misc_RNA	1.15943	5.03 ∙ 10⁻⁰⁴	1.47 ∙ 10⁻⁰²
ENSG00000234575	CTSLP8	unprocessed_pseudogene	1.07518	5.03 ∙ 10⁻⁰⁴	1.47 ∙ 10⁻⁰²
ENSG00000241709	RN7SL265P	misc_RNA	1.27761	5.03 ∙ 10⁻⁰⁴	1.47 ∙ 10⁻⁰²
ENSG00000185834	RPL12P4	processed_pseudogene	0.73995	5.06 ∙ 10⁻⁰⁴	1.48 ∙ 10⁻⁰²
ENSG00000103489	XYLT1	protein_coding	1.06188	5.06 ∙ 10⁻⁰⁴	1.48 ∙ 10⁻⁰²
ENSG00000229191	ENSG00000229191	lncRNA	1.05271	5.06 ∙ 10⁻⁰⁴	1.48 ∙ 10⁻⁰²
ENSG00000207046	RNU6-886P	snRNA	1.1604	5.07 ∙ 10⁻⁰⁴	1.48 ∙ 10⁻⁰²
ENSG00000240210	ENSG00000240210	processed_pseudogene	0.850812	5.07 ∙ 10⁻⁰⁴	1.48 ∙ 10⁻⁰²
ENSG00000213900	RPS17P1	processed_pseudogene	0.885528	5.07 ∙ 10⁻⁰⁴	1.48 ∙ 10⁻⁰²
ENSG00000164483	SAMD3	protein_coding	0.9618	5.08 ∙ 10⁻⁰⁴	1.48 ∙ 10⁻⁰²
ENSG00000244251	ENSG00000244251	processed_pseudogene	0.772743	5.09 ∙ 10⁻⁰⁴	1.48 ∙ 10⁻⁰²
ENSG00000257863	ENSG00000257863	lncRNA	1.19416	5.09 ∙ 10⁻⁰⁴	1.48 ∙ 10⁻⁰²
ENSG00000130165	ELOF1	protein_coding	1.04189	5.10 ∙ 10⁻⁰⁴	1.48 ∙ 10⁻⁰²
ENSG00000279175	ENSG00000279175	lncRNA	1.14123	5.10 ∙ 10⁻⁰⁴	1.48 ∙ 10⁻⁰²
ENSG00000109576	AADAT	protein_coding	0.969401	5.11 ∙ 10⁻⁰⁴	1.48 ∙ 10⁻⁰²
ENSG00000255569	TRAV1-1	TR_V_gene	1.08673	5.11 ∙ 10⁻⁰⁴	1.48 ∙ 10⁻⁰²
ENSG00000261646	ENSG00000261646	lncRNA	0.901705	5.11 ∙ 10⁻⁰⁴	1.48 ∙ 10⁻⁰²
ENSG00000161888	SPC24	protein_coding	1.04675	5.12 ∙ 10⁻⁰⁴	1.49 ∙ 10⁻⁰²
ENSG00000207116	RNU6-31P	snRNA	1.27406	5.14 ∙ 10⁻⁰⁴	1.49 ∙ 10⁻⁰²
ENSG00000279169	PRAMEF13	protein_coding	1.15733	5.15 ∙ 10⁻⁰⁴	1.49 ∙ 10⁻⁰²
ENSG00000285792	ENSG00000285792	lncRNA	1.10854	5.16 ∙ 10⁻⁰⁴	1.49 ∙ 10⁻⁰²
ENSG00000187581	COX8C	protein_coding	1.07577	5.17 ∙ 10⁻⁰⁴	1.50 ∙ 10⁻⁰²
ENSG00000155754	C2CD6	protein_coding	0.96647	5.18 ∙ 10⁻⁰⁴	1.50 ∙ 10⁻⁰²
ENSG00000224384	ENSG00000224384	lncRNA	0.936355	5.18 ∙ 10⁻⁰⁴	1.50 ∙ 10⁻⁰²
ENSG00000235488	JARID2-AS1	lncRNA	1.17521	5.19 ∙ 10⁻⁰⁴	1.50 ∙ 10⁻⁰²
ENSG00000236047	RPL13AP12	processed_pseudogene	0.875219	5.20 ∙ 10⁻⁰⁴	1.50 ∙ 10⁻⁰²
ENSG00000177873	ZNF619	protein_coding	1.03638	5.20 ∙ 10⁻⁰⁴	1.50 ∙ 10⁻⁰²
ENSG00000164733	CTSB	protein_coding	1.03618	5.20 ∙ 10⁻⁰⁴	1.50 ∙ 10⁻⁰²
ENSG00000229311	ENSG00000229311	lncRNA	1.10221	5.21 ∙ 10⁻⁰⁴	1.50 ∙ 10⁻⁰²
ENSG00000187607	ZNF286A	protein_coding	1.03599	5.22 ∙ 10⁻⁰⁴	1.51 ∙ 10⁻⁰²
ENSG00000011677	GABRA3	protein_coding	1.04193	5.23 ∙ 10⁻⁰⁴	1.51 ∙ 10⁻⁰²
ENSG00000233633	ENSG00000233633	lncRNA	0.959055	5.23 ∙ 10⁻⁰⁴	1.51 ∙ 10⁻⁰²
ENSG00000263456	MIR5189	miRNA	1.14041	5.23 ∙ 10⁻⁰⁴	1.51 ∙ 10⁻⁰²
ENSG00000100316	RPL3	protein_coding	0.897399	5.24 ∙ 10⁻⁰⁴	1.51 ∙ 10⁻⁰²
ENSG00000271916	ENSG00000271916	lncRNA	0.89006	5.25 ∙ 10⁻⁰⁴	1.51 ∙ 10⁻⁰²
ENSG00000279859	ENSG00000279859	TEC	1.12386	5.26 ∙ 10⁻⁰⁴	1.51 ∙ 10⁻⁰²
ENSG00000267121	FMNL1-DT	lncRNA	1.04142	5.26 ∙ 10⁻⁰⁴	1.51 ∙ 10⁻⁰²
ENSG00000113597	TRAPPC13	protein_coding	0.962529	5.27 ∙ 10⁻⁰⁴	1.51 ∙ 10⁻⁰²
ENSG00000124091	GCNT7	protein_coding	0.954785	5.28 ∙ 10⁻⁰⁴	1.52 ∙ 10⁻⁰²
ENSG00000231674	LINC00410	lncRNA	1.09859	5.28 ∙ 10⁻⁰⁴	1.52 ∙ 10⁻⁰²
ENSG00000128563	PRKRIP1	protein_coding	0.947253	5.29 ∙ 10⁻⁰⁴	1.52 ∙ 10⁻⁰²
ENSG00000227920	ENSG00000227920	lncRNA	1.05367	5.31 ∙ 10⁻⁰⁴	1.52 ∙ 10⁻⁰²
ENSG00000223583	ENSG00000223583	processed_pseudogene	0.869512	5.32 ∙ 10⁻⁰⁴	1.52 ∙ 10⁻⁰²
ENSG00000267209	LINC01897	lncRNA	1.10124	5.32 ∙ 10⁻⁰⁴	1.52 ∙ 10⁻⁰²
ENSG00000226872	ENSG00000226872	lncRNA	1.08702	5.33 ∙ 10⁻⁰⁴	1.53 ∙ 10⁻⁰²
ENSG00000246263	UBR5-DT	lncRNA	1.06851	5.34 ∙ 10⁻⁰⁴	1.53 ∙ 10⁻⁰²
ENSG00000067533	RRP15	protein_coding	0.932421	5.35 ∙ 10⁻⁰⁴	1.53 ∙ 10⁻⁰²
ENSG00000231063	RPL6P6	processed_pseudogene	0.863365	5.36 ∙ 10⁻⁰⁴	1.53 ∙ 10⁻⁰²
ENSG00000217716	RPS10P3	processed_pseudogene	0.767768	5.38 ∙ 10⁻⁰⁴	1.54 ∙ 10⁻⁰²
ENSG00000259274	ENSG00000259274	lncRNA	1.12962	5.38 ∙ 10⁻⁰⁴	1.54 ∙ 10⁻⁰²
ENSG00000267398	ENSG00000267398	processed_pseudogene	0.896068	5.39 ∙ 10⁻⁰⁴	1.54 ∙ 10⁻⁰²
ENSG00000252206	RNU7-40P	snRNA	1.41421	5.39 ∙ 10⁻⁰⁴	1.54 ∙ 10⁻⁰²
ENSG00000217786	ENSG00000217786	processed_pseudogene	0.919128	5.41 ∙ 10⁻⁰⁴	1.54 ∙ 10⁻⁰²
ENSG00000099810	MTAP	protein_coding	0.968854	5.41 ∙ 10⁻⁰⁴	1.54 ∙ 10⁻⁰²
ENSG00000287750	ENSG00000287750	lncRNA	1.09261	5.41 ∙ 10⁻⁰⁴	1.54 ∙ 10⁻⁰²
ENSG00000220157	HNRNPA1P12	processed_pseudogene	0.883674	5.43 ∙ 10⁻⁰⁴	1.55 ∙ 10⁻⁰²
ENSG00000196705	ZNF431	protein_coding	1.04451	5.45 ∙ 10⁻⁰⁴	1.55 ∙ 10⁻⁰²
ENSG00000289551	ENSG00000289551	lncRNA	1.16981	5.45 ∙ 10⁻⁰⁴	1.55 ∙ 10⁻⁰²
ENSG00000268278	ENSG00000268278	unprocessed_pseudogene	0.903935	5.47 ∙ 10⁻⁰⁴	1.55 ∙ 10⁻⁰²
ENSG00000271583	ENSG00000271583	processed_pseudogene	0.886306	5.48 ∙ 10⁻⁰⁴	1.56 ∙ 10⁻⁰²
ENSG00000186118	TEX38	protein_coding	0.948735	5.48 ∙ 10⁻⁰⁴	1.56 ∙ 10⁻⁰²
ENSG00000116141	MARK1	protein_coding	0.965665	5.48 ∙ 10⁻⁰⁴	1.56 ∙ 10⁻⁰²
ENSG00000092094	OSGEP	protein_coding	0.942665	5.49 ∙ 10⁻⁰⁴	1.56 ∙ 10⁻⁰²
ENSG00000254461	ENSG00000254461	lncRNA	1.1396	5.49 ∙ 10⁻⁰⁴	1.56 ∙ 10⁻⁰²
[truncated: 2,015 more rows]
